# Supplementary material for: Diethyl 1,1-dioxo-3,5-bis­(pyridin-2-yl)-1λ6,4-thio­morpholine-2,6-dicarbox­ylate
Source: Acta Crystallogr Sect E Struct Rep Online. 2011 Jan 8;67(Pt 2):o305. doi: 10.1107/S1600536811000444 (PMC3051777; doi:10.1107/S1600536811000444)
Supplement: Supplementary file 2 [file e-67-0o305-Isup2.hkl]

#
# h,k,l, Fc-squared, Fo-squared, sigma(Fo-squared) and status flag
#
data_I
_shelx_title ' F in Pna2(1)'
_shelx_refln_list_code          4
_shelx_F_calc_maximum      297.12
_exptl_crystal_F_000      1824.00
_reflns_d_resolution_high  0.7508
 
loop_
 _symmetry_equiv_pos_as_xyz
 'x, y, z'
 '-x, -y, z+1/2'
 'x+1/2, -y+1/2, z'
 '-x+1/2, y+1/2, z+1/2'
 
_cell_length_a    20.7258
_cell_length_b     8.3921
_cell_length_c    24.4923
_cell_angle_alpha  90.000
_cell_angle_beta   90.000
_cell_angle_gamma  90.000
 
_shelx_F_squared_multiplier     1.000
 
loop_
 _refln_index_h
 _refln_index_k
 _refln_index_l
 _refln_F_squared_calc
 _refln_F_squared_meas
 _refln_F_squared_sigma
 _refln_observed_status
   3   1 -32       71.19       77.30     23.64 o
   4   1 -32      355.13      421.03     37.28 o
   0   2 -32       83.24      108.21     24.55 o
   1   2 -32       79.04       68.20     22.73 o
   6   0 -31       13.74       -1.82     18.19 o
   8   0 -31       81.89       84.57     22.73 o
   2   1 -31       66.50       61.84     20.92 o
   3   1 -31       40.25       35.47     20.01 o
   4   1 -31       45.57       65.47     21.82 o
   5   1 -31        3.47       -5.46     17.28 o
   6   1 -31      160.84      201.88     29.10 o
   7   1 -31       32.41       58.20     21.82 o
   8   1 -31        5.82        7.27     19.10 o
   1   2 -31       83.41       95.20     17.73 o
   2   2 -31       15.87       14.55     19.10 o
   3   2 -31        7.25       10.91     18.19 o
   4   2 -31        1.54        0.91     17.28 o
   5   2 -31       48.27       60.93     23.64 o
   6   2 -31      122.86      165.50     29.10 o
   0   3 -31       24.88       47.29     22.73 o
   1   3 -31       55.25       75.69     17.73 o
   2   3 -31        1.39        4.21     13.17 o
   3   3 -31       30.79       51.78     15.39 o
   4   3 -31        0.90       21.82     19.10 o
   4   0 -30       86.77       70.02     20.92 o
   6   0 -30       42.02       41.83     20.01 o
   8   0 -30       97.96      128.22     25.46 o
  10   0 -30       44.92       76.39     23.64 o
   1   1 -30       42.93       20.01     18.19 o
   2   1 -30       22.18       11.82     19.10 o
   3   1 -30       27.01       21.82     18.19 o
   4   1 -30      143.81      217.34     28.19 o
   5   1 -30        2.17        0.91     17.28 o
   6   1 -30       37.27       17.28     19.10 o
   7   1 -30       29.59       14.85     12.53 o
   8   1 -30       49.54       79.03     20.46 o
   9   1 -30       10.66       15.18     13.72 o
  10   1 -30       50.46       51.48     26.37 o
   0   2 -30      196.93      240.07     29.10 o
   1   2 -30        6.50       -2.52     11.13 o
   2   2 -30      135.89      119.51     16.68 o
   3   2 -30        4.96        5.71     12.53 o
   4   2 -30        6.72       10.00     17.28 o
   5   2 -30      142.73      170.05     28.19 o
   6   2 -30       57.46       42.74     21.82 o
   7   2 -30       89.48      122.76     26.37 o
   8   2 -30      101.76       89.12     24.55 o
   1   3 -30       70.81       65.03     25.92 o
   2   3 -30        4.13       14.55     13.17 o
   3   3 -30       54.30       83.22     16.39 o
   4   3 -30      141.97      198.54     39.10 o
   5   3 -30       13.07       21.63     17.28 o
   6   3 -30       28.13       28.74     14.75 o
   0   4 -30       34.21       45.47     21.82 o
   1   4 -30       42.42       39.44     16.82 o
   2   4 -30        4.44       15.42     13.81 o
   3   4 -30       94.49      107.30     25.46 o
   4   4 -30        0.06      -14.55     17.28 o
   2   0 -29       39.78       50.92     19.10 o
   4   0 -29      322.19      341.01     30.92 o
   6   0 -29       37.52       32.74     18.19 o
   8   0 -29      226.64      318.28     31.83 o
  10   0 -29      259.18      266.44     31.83 o
  12   0 -29       86.83      127.31     26.37 o
   0   1 -29      322.83      394.66     32.74 o
   1   1 -29       13.25       13.82     11.52 o
   2   1 -29      288.24      275.54     29.10 o
   3   1 -29       14.82       10.91     17.28 o
   4   1 -29       12.85       11.82     16.37 o
   5   1 -29       12.63       10.91     17.28 o
   6   1 -29       27.51       34.33     15.46 o
   7   1 -29       10.12       14.50     12.17 o
   8   1 -29        2.13       -7.12     11.24 o
   9   1 -29       19.26       20.92     13.50 o
  10   1 -29        3.51        9.09     12.86 o
  11   1 -29        1.72      -11.82     11.82 o
  12   1 -29        9.21       30.92     20.01 o
   1   2 -29       19.50       25.14     12.73 o
   2   2 -29      220.46      278.62     40.47 o
   3   2 -29        2.57        1.43     11.24 o
   4   2 -29       28.91       42.26     13.46 o
   5   2 -29      205.86      236.43     30.01 o
   6   2 -29       65.19       60.93     22.73 o
   7   2 -29      138.91      144.59     26.37 o
   8   2 -29       95.32      112.76     25.46 o
   9   2 -29       46.28       58.37     15.39 o
  10   2 -29       82.11       90.62     16.96 o
  11   2 -29       23.95        5.46     19.10 o
   0   3 -29        0.37        1.82     17.28 o
   1   3 -29       78.48       83.38     15.74 o
   2   3 -29       54.47       76.11     17.28 o
   3   3 -29       89.43       72.00     20.01 o
   4   3 -29       20.63       43.51     14.46 o
   5   3 -29       57.38       53.26     14.75 o
   6   3 -29      245.96      260.45     35.47 o
   7   3 -29       62.00       44.02     25.01 o
   8   3 -29        3.38        9.09     20.01 o
   1   4 -29       21.54       33.39     15.00 o
   2   4 -29        1.64       -9.09     12.22 o
   3   4 -29       99.53      106.60     17.60 o
   4   4 -29        0.57        3.17     12.53 o
   5   4 -29      160.88      183.67     20.25 o
   6   4 -29        4.69      -10.91     16.37 o
   7   4 -29      205.21      245.53     29.10 o
   2   0 -28      159.20      230.98     25.46 o
   4   0 -28       16.49       38.19     18.19 o
   6   0 -28       66.45       28.19     18.19 o
   8   0 -28      276.45      231.89     28.19 o
  10   0 -28        6.26       -8.18     15.46 o
  12   0 -28      310.90      369.20     36.37 o
   1   1 -28        1.69       -6.37     10.93 o
   2   1 -28      138.02      153.46     31.83 o
   3   1 -28        5.40       -3.64     10.87 o
   4   1 -28       98.89       82.15     17.28 o
   5   1 -28        1.41        3.55     12.28 o
   6   1 -28        3.40        2.52     11.24 o
   7   1 -28        2.62       -0.80     13.64 o
   8   1 -28       20.46       11.55     11.78 o
   9   1 -28       14.90       -3.64     12.22 o
  10   1 -28      138.06      180.03     23.19 o
  11   1 -28       12.31       20.96     12.81 o
  12   1 -28      149.98      183.81     20.25 o
  13   1 -28        5.13       -4.55     18.19 o
   0   2 -28      698.73      758.41     42.74 o
   1   2 -28       78.58       87.59     14.75 o
   2   2 -28       77.93       74.30     14.46 o
   3   2 -28        0.71      -10.87     10.87 o
   4   2 -28       73.65       89.41     14.46 o
   5   2 -28      296.76      294.48     21.19 o
   6   2 -28      132.89      145.95     16.81 o
   7   2 -28      195.73      176.42     27.28 o
   8   2 -28      152.50      173.30     20.01 o
   9   2 -28       38.70       36.37     13.50 o
  10   2 -28       40.58       37.76     14.10 o
  11   2 -28       23.36       12.47     12.53 o
  12   2 -28       87.77      103.67     23.64 o
  13   2 -28        0.10       -5.46     18.19 o
   1   3 -28       43.37       56.34     14.46 o
   2   3 -28      124.73      104.09     15.74 o
   3   3 -28       44.33       60.21     26.37 o
   4   3 -28      485.68      530.90     27.28 o
   5   3 -28      136.18      152.21     21.82 o
   6   3 -28       15.63       12.34     12.81 o
   7   3 -28      107.92      114.36     16.57 o
   8   3 -28        5.01      -11.24     11.24 o
   9   3 -28      107.32      133.68     27.28 o
  10   3 -28       69.89       79.11     23.64 o
  12   3 -28       46.16       24.55     19.10 o
   0   4 -28       22.76        0.00     14.55 o
   1   4 -28       46.96       34.05     13.81 o
   2   4 -28       76.88       97.70     22.28 o
   3   4 -28       34.27       41.29     15.00 o
   4   4 -28       28.00       29.93     14.10 o
   5   4 -28       84.48       62.92     15.39 o
   6   4 -28      124.83      114.58     17.60 o
   7   4 -28       80.42      117.83     18.64 o
   8   4 -28        0.44       31.83     20.01 o
   9   4 -28       56.90       76.39     21.82 o
  10   4 -28        6.20      -15.46     18.19 o
   1   5 -28      170.27      192.41     21.53 o
   2   5 -28       20.49       21.82     14.79 o
   3   5 -28       90.64      110.94     24.55 o
   4   5 -28       11.79       -4.55     17.28 o
   5   5 -28       58.50       93.66     23.64 o
   6   5 -28        8.68        6.37     18.19 o
   2   0 -27        7.12        3.64     14.55 o
   4   0 -27      718.66      792.05     41.83 o
   6   0 -27       13.39        0.91     13.64 o
   8   0 -27      291.63      312.82     30.01 o
  10   0 -27       66.39       54.56     20.92 o
  12   0 -27       13.54       30.01     19.10 o
  14   0 -27      514.28      639.28     45.47 o
   0   1 -27      293.64      280.08     27.28 o
   1   1 -27       31.37       13.67     11.24 o
   2   1 -27       51.72      100.12     14.37 o
   3   1 -27      119.26      158.50     18.28 o
   4   1 -27       16.07       18.72      8.67 o
   5   1 -27       58.13       50.15     13.08 o
   6   1 -27       49.07       35.70     12.73 o
   7   1 -27       26.47       21.82     12.22 o
   8   1 -27      126.33      115.55     16.08 o
   9   1 -27        5.84       25.84     12.53 o
  10   1 -27        7.56       -2.52     11.13 o
  11   1 -27       25.65       32.02     13.81 o
  12   1 -27      144.83      147.71     17.97 o
  13   1 -27        7.85       15.68     14.55 o
  14   1 -27       94.25      104.63     18.00 o
   1   2 -27       80.16       94.50     18.64 o
   2   2 -27      394.34      417.37     23.46 o
   3   2 -27       23.55       -0.45     10.93 o
   4   2 -27      288.75      305.76     37.74 o
   5   2 -27      162.11      183.19     17.60 o
   6   2 -27       89.78       94.70     11.87 o
   7   2 -27      129.86      150.72     19.24 o
   8   2 -27      226.23      210.02     22.28 o
   9   2 -27       64.82       60.37     28.64 o
  10   2 -27        9.60       -0.96     11.78 o
  11   2 -27       59.37       68.63     15.10 o
  12   2 -27       11.00       11.85     12.53 o
  13   2 -27        4.64        2.77     13.17 o
  14   2 -27        1.31       -5.46     18.19 o
   0   3 -27        9.60        4.55     15.46 o
   1   3 -27       32.77       38.65     12.86 o
   2   3 -27        4.64       11.43     11.24 o
   3   3 -27       30.90       40.52     20.46 o
   4   3 -27      499.87      525.82     56.38 o
   5   3 -27      187.43      251.39     20.46 o
   6   3 -27      195.73      174.13     17.97 o
   7   3 -27      120.64      133.06     16.96 o
   8   3 -27       30.25       25.27     13.32 o
   9   3 -27       81.45       58.14     20.92 o
  10   3 -27        8.34       -4.01     11.78 o
  11   3 -27      126.67      151.04     18.90 o
  12   3 -27       21.23        8.18     18.19 o
  13   3 -27       17.21       15.46     19.10 o
   1   4 -27       31.05       17.98     14.55 o
   2   4 -27       35.87       49.78     13.81 o
   3   4 -27       50.69       84.99     15.74 o
   4   4 -27      384.79      449.34     26.04 o
   5   4 -27       23.15       55.15     14.62 o
   6   4 -27       36.32       49.71     13.50 o
   7   4 -27       14.53       39.02     15.91 o
   8   4 -27        5.90       -1.97     11.52 o
   9   4 -27       38.75       26.98     14.46 o
  10   4 -27       43.52       42.74     20.92 o
  11   4 -27       88.80       77.30     21.82 o
   0   5 -27       10.33       -2.73     17.28 o
   1   5 -27       98.84      117.95     42.29 o
   2   5 -27       63.19       78.15     16.68 o
   3   5 -27       97.93      105.43     17.60 o
   4   5 -27        1.55       -2.27     11.57 o
   5   5 -27       76.50      119.57     17.33 o
   6   5 -27        1.20        0.68     19.55 o
   7   5 -27      181.14      208.24     29.10 o
   8   5 -27       29.23       22.73     20.01 o
   9   5 -27       53.93       42.74     20.92 o
   0   0 -26      415.87      424.67     29.10 o
   2   0 -26      535.43      496.45     30.01 o
   4   0 -26      204.35      179.14     23.64 o
   6   0 -26      588.20      625.64     38.19 o
   8   0 -26       15.95        6.37     15.46 o
  10   0 -26       25.61       24.55     16.37 o
  12   0 -26      103.45       62.75     20.01 o
  14   0 -26       19.22       40.01     20.92 o
   1   1 -26       29.53       14.57      8.53 o
   2   1 -26      942.39      931.26     25.19 o
   3   1 -26      538.50      607.22     20.81 o
   4   1 -26       82.14       66.81     10.14 o
   5   1 -26      318.46      308.86     16.26 o
   6   1 -26       47.67       49.43     12.53 o
   7   1 -26       49.52       35.92     12.22 o
   8   1 -26       11.89        5.00     10.29 o
   9   1 -26       17.61       -0.45     10.93 o
  10   1 -26      362.73      365.95     23.46 o
  11   1 -26        3.82       16.81     17.28 o
  12   1 -26      121.65       94.57     18.19 o
  13   1 -26       30.18       61.88     15.10 o
  14   1 -26      621.88      661.58     30.86 o
  15   1 -26       35.23       86.49     17.33 o
   0   2 -26      367.23      431.95     31.83 o
   1   2 -26        0.42        4.91     10.60 o
   2   2 -26      179.39      198.58     17.33 o
   3   2 -26       29.83       15.78     10.87 o
   4   2 -26        8.49       22.73     10.93 o
   5   2 -26      112.11      125.74     12.42 o
   6   2 -26      144.53      176.14     13.39 o
   7   2 -26      203.03      206.53     14.12 o
   8   2 -26       85.30      108.43     11.89 o
   9   2 -26       79.62       82.38     14.46 o
  10   2 -26      167.81      163.46     17.33 o
  11   2 -26      133.76      139.10     17.33 o
  12   2 -26       29.04       39.99     22.73 o
  13   2 -26       12.13       -1.27     11.24 o
  14   2 -26        4.24       -6.01     11.52 o
  15   2 -26       72.74       52.74     20.92 o
   1   3 -26       84.93       95.83     14.75 o
   2   3 -26      250.09      262.23     46.83 o
   3   3 -26       11.22        1.96     10.60 o
   4   3 -26       12.79       26.98     19.10 o
   5   3 -26      195.83      225.42     18.90 o
   6   3 -26      105.29      101.00     27.28 o
   7   3 -26       89.47       76.12     34.56 o
   8   3 -26       15.38       13.69     11.52 o
   9   3 -26       71.24       80.69     12.80 o
  10   3 -26        4.33       -5.47     10.29 o
  11   3 -26       62.04       77.29     11.98 o
  12   3 -26        0.91        4.26     12.02 o
  13   3 -26       32.11       21.37     13.50 o
  14   3 -26       16.38       41.83     20.01 o
   0   4 -26       74.64       85.48     21.82 o
   1   4 -26        0.76       -7.03     12.28 o
   2   4 -26        4.73       -8.02     10.60 o
   3   4 -26       52.72       45.01     13.50 o
   4   4 -26       38.34       42.41     15.91 o
   5   4 -26       44.18       34.56     12.86 o
   6   4 -26      165.10      215.44     39.10 o
   7   4 -26        3.67        8.59     20.92 o
   8   4 -26        7.43        1.69     11.13 o
   9   4 -26       24.97        2.80     11.52 o
  10   4 -26      100.73      123.96     17.87 o
  11   4 -26      259.89      293.88     23.41 o
  13   4 -26       32.84       13.64     19.10 o
   1   5 -26       91.20       98.69     16.72 o
   2   5 -26       70.41       97.81     16.72 o
   3   5 -26      118.90      138.64     18.32 o
   4   5 -26        8.10       11.91     12.81 o
   5   5 -26       56.63       61.68     15.39 o
   6   5 -26        0.74       10.91     18.64 o
   7   5 -26      240.15      221.51     21.19 o
   8   5 -26        6.57       25.42     13.81 o
   9   5 -26       14.67       24.55     19.10 o
  10   5 -26      168.58      181.87     28.19 o
  11   5 -26       48.97       33.65     20.01 o
   0   6 -26       12.05       20.01     20.01 o
   1   6 -26      192.05      177.80     20.89 o
   2   6 -26        4.04        1.49     13.64 o
   3   6 -26      196.28      213.70     30.01 o
   4   6 -26        1.72       37.28     20.01 o
   5   6 -26       37.00       33.65     21.82 o
   2   0 -25      132.80      156.19     14.10 o
   4   0 -25      231.79      264.62     25.46 o
   6   0 -25      233.23      243.71     26.37 o
   8   0 -25     1224.05     1377.68     56.38 o
  10   0 -25      128.48      150.04     23.64 o
  12   0 -25       16.65      -14.55     15.46 o
  14   0 -25       80.98       53.65     20.01 o
  16   0 -25      506.17      527.43     42.74 o
   0   1 -25     2655.26     2760.66     54.26 o
   1   1 -25        6.75        0.86      7.61 o
   2   1 -25       36.38       46.27      9.20 o
   3   1 -25      618.29      603.51     20.93 o
   4   1 -25        0.25       -7.69      7.69 o
   5   1 -25      874.36      877.25     23.87 o
   6   1 -25      228.74      207.63     23.86 o
   7   1 -25       62.07       83.02     13.50 o
   8   1 -25      134.93      142.99     25.01 o
   9   1 -25       12.01        4.99     11.24 o
  10   1 -25       37.73       27.87     11.88 o
  11   1 -25       10.46       20.84     11.78 o
  12   1 -25      346.11      347.70     28.64 o
  13   1 -25       93.53      109.39     16.96 o
  14   1 -25      197.09      221.06     25.92 o
  15   1 -25       18.04       17.45     13.81 o
  16   1 -25      101.75       90.11     17.36 o
   1   2 -25       54.69       51.96     12.22 o
   2   2 -25       47.12       59.38     15.00 o
   3   2 -25       54.58       56.25      9.95 o
   4   2 -25      372.43      403.00     17.61 o
   5   2 -25      159.02      161.44     23.48 o
   6   2 -25      365.58      399.23     17.79 o
   7   2 -25       94.97      109.46     16.21 o
   8   2 -25      313.92      331.09     16.90 o
   9   2 -25      183.24      206.95     14.45 o
  10   2 -25       17.85       21.82     16.82 o
  11   2 -25      122.72      123.56     20.01 o
  12   2 -25       34.32       26.35     18.64 o
  13   2 -25       95.77      109.82     23.64 o
  14   2 -25       27.32       25.97     13.72 o
  15   2 -25       50.27       35.19     15.02 o
  16   2 -25       85.53       82.75     23.64 o
   0   3 -25      474.24      452.86     31.83 o
   1   3 -25      224.57      231.72     17.97 o
   2   3 -25       32.12       17.73     10.93 o
   3   3 -25       41.15       56.82     12.81 o
   4   3 -25      175.81      163.21     33.65 o
   5   3 -25      145.98      169.46     24.10 o
   6   3 -25        0.70        1.48     17.28 o
   7   3 -25       43.85       52.09     10.56 o
   8   3 -25        0.03       -8.18      8.18 o
   9   3 -25       65.61       68.81     11.43 o
  10   3 -25       22.79       45.02     10.84 o
  11   3 -25       10.14        5.50      8.89 o
  12   3 -25        4.58      -11.24     11.24 o
  13   3 -25       63.84       90.74     25.92 o
  14   3 -25      124.81      108.23     23.64 o
  15   3 -25       89.53      124.58     25.46 o
  16   3 -25       31.34       48.20     21.82 o
   1   4 -25       11.71        6.03     11.24 o
   2   4 -25        4.40        7.30     10.60 o
   3   4 -25       26.58       13.39     11.52 o
   4   4 -25      180.11      177.62     17.67 o
   5   4 -25      117.83      102.57     15.27 o
   6   4 -25        5.56        3.59     11.13 o
   7   4 -25       21.02       19.96     14.55 o
   8   4 -25       22.47       17.60     11.88 o
   9   4 -25       84.95      126.47     16.68 o
  10   4 -25      114.76      118.72     17.60 o
  11   4 -25      232.47      236.02     16.75 o
  12   4 -25        9.24       25.21     13.72 o
  13   4 -25       60.09       82.75     21.82 o
  14   4 -25        2.77       -7.27     15.46 o
   0   5 -25        6.70       -7.27     15.46 o
   1   5 -25       88.91       84.77     15.10 o
   2   5 -25       55.71       45.36     13.81 o
   3   5 -25      192.66      210.60     19.93 o
   4   5 -25        9.63       17.73     12.86 o
   5   5 -25      127.94      127.02     17.33 o
   6   5 -25        3.28        6.66     11.88 o
   7   5 -25       60.65       65.00     21.37 o
   8   5 -25       47.83       41.69     14.10 o
   9   5 -25        5.33       21.65     13.17 o
  10   5 -25        1.72       11.00     13.17 o
  11   5 -25       52.09       50.01     20.92 o
   1   6 -25      201.68      230.60     23.19 o
   2   6 -25       77.06       71.32     15.74 o
   3   6 -25      171.03      210.67     25.46 o
   4   6 -25        9.01       15.65     41.38 o
   5   6 -25       38.27       35.71     14.46 o
   6   6 -25       27.00        8.92     20.92 o
   7   6 -25       90.28      122.76     25.46 o
   8   6 -25        1.41        2.73     18.19 o
   0   0 -24       24.39       11.82     12.73 o
   2   0 -24     1621.61     1638.19     38.87 o
   4   0 -24      285.40      329.21     31.37 o
   6   0 -24      271.48      272.81     26.37 o
   8   0 -24       82.28       72.75     19.10 o
  10   0 -24      147.12      131.86     22.73 o
  12   0 -24        1.07       23.64     17.28 o
  14   0 -24      117.26      173.69     27.28 o
  16   0 -24       65.03       66.38     21.82 o
   1   1 -24        3.69       16.84      7.61 o
   2   1 -24     1934.81     1886.59     38.23 o
   3   1 -24      189.27      212.23     12.90 o
   4   1 -24       52.28       43.72     11.38 o
   5   1 -24      583.44      630.12     20.23 o
   6   1 -24       14.99        7.00      7.97 o
   7   1 -24       51.27       52.98      9.59 o
   8   1 -24       61.94       88.57     16.37 o
   9   1 -24       25.81       22.07     10.60 o
  10   1 -24      442.09      462.95     24.11 o
  11   1 -24       24.41        9.30     11.13 o
  12   1 -24       79.06       72.34     14.46 o
  13   1 -24      151.99      206.46     19.29 o
  14   1 -24      131.41      156.39     27.74 o
  15   1 -24       48.49       34.10     14.15 o
  16   1 -24       87.32       87.69     16.31 o
  17   1 -24       10.29       -6.10     11.78 o
   0   2 -24      385.63      400.12     30.01 o
   1   2 -24      131.37      134.01     15.00 o
   2   2 -24       92.93       87.24     10.70 o
   3   2 -24      212.31      241.15     14.75 o
   4   2 -24      263.25      332.58     16.21 o
   5   2 -24      116.15      105.14     10.96 o
   6   2 -24      714.97      687.63     21.58 o
   7   2 -24       48.95       52.27     11.04 o
   8   2 -24      493.68      543.18     19.83 o
   9   2 -24       55.19       55.69     12.81 o
  10   2 -24       70.59       59.15     10.47 o
  11   2 -24      112.73      139.08     16.39 o
  12   2 -24       64.96       51.38     13.50 o
  13   2 -24       88.76       92.42     16.08 o
  14   2 -24      143.43      148.79     18.65 o
  15   2 -24       22.98       18.45     16.37 o
  16   2 -24       14.03        9.16     12.81 o
  17   2 -24       49.41       60.02     22.73 o
   1   3 -24      476.12      480.75     23.79 o
   2   3 -24      647.39      610.75     26.36 o
   3   3 -24       90.39       72.40     12.86 o
   4   3 -24       10.58       -0.91     10.29 o
   5   3 -24      150.49      131.64     15.39 o
   6   3 -24       69.04       74.20     11.66 o
   7   3 -24       32.96       41.56      9.90 o
   8   3 -24       58.97       55.38     11.34 o
   9   3 -24       52.27       52.34     11.03 o
  10   3 -24       30.45       48.36     10.32 o
  11   3 -24       19.74        6.67      8.93 o
  12   3 -24       53.90       72.56     36.83 o
  13   3 -24      126.03      126.81     17.03 o
  14   3 -24       62.43       95.70     16.08 o
  15   3 -24      134.58      130.86     18.32 o
  16   3 -24        5.09       17.28     19.10 o
  17   3 -24       61.98       83.66     24.55 o
   0   4 -24       28.51       26.37     17.28 o
   1   4 -24        2.16        4.05      9.95 o
   2   4 -24        0.45        4.82     10.60 o
   3   4 -24        1.00       -7.78      9.31 o
   4   4 -24       29.79       42.42     12.81 o
   5   4 -24       91.74       82.08     26.37 o
   6   4 -24      141.90      158.19     25.01 o
   7   4 -24       89.24       67.23     14.46 o
   8   4 -24       46.38       24.60     13.19 o
   9   4 -24      174.27      152.68     17.67 o
  10   4 -24       57.39       70.69     11.67 o
  11   4 -24      255.53      257.47     16.69 o
  12   4 -24        4.47       -7.78     12.73 o
  13   4 -24       68.14       66.95     15.10 o
  14   4 -24       97.34       86.23     16.96 o
  15   4 -24       21.15        9.09     18.19 o
   1   5 -24      120.35      110.30     16.08 o
   2   5 -24        1.59        9.85     11.52 o
   3   5 -24      222.42      210.89     19.26 o
   4   5 -24      116.49      112.04     16.31 o
   5   5 -24      184.59      187.72     18.61 o
   6   5 -24        6.46       12.73     24.55 o
   7   5 -24       53.03       55.75     16.37 o
   8   5 -24       26.23       30.53     13.46 o
   9   5 -24        1.85        8.28     12.17 o
  10   5 -24       54.88       75.29     15.74 o
  11   5 -24       91.96       94.50     47.74 o
  12   5 -24        1.70        7.27     20.01 o
   0   6 -24       10.64        3.64     17.28 o
   1   6 -24      243.16      284.05     25.01 o
   2   6 -24        1.17        0.34     12.17 o
   3   6 -24       53.25       54.48     14.75 o
   4   6 -24        1.97        0.34     11.88 o
   5   6 -24       24.61       31.87     13.46 o
   6   6 -24        2.09       -6.37     11.57 o
   7   6 -24       42.33       74.50     16.72 o
   8   6 -24       61.17       54.15     15.67 o
   9   6 -24       90.16       99.12     23.64 o
  10   6 -24       10.14       42.74     20.92 o
   2   0 -23      440.87      464.83     20.92 o
   4   0 -23     1022.08      945.16     28.21 o
   6   0 -23     1338.87     1333.30     33.79 o
   8   0 -23      633.36      728.40     39.10 o
  10   0 -23       87.83       78.21     19.10 o
  12   0 -23        0.95       17.28     15.46 o
  14   0 -23      317.59      284.63     30.92 o
  16   0 -23      629.56      656.56     44.56 o
  18   0 -23       68.69       77.30     22.73 o
   0   1 -23     1840.72     1861.45     41.09 o
   1   1 -23       92.07       78.34      8.12 o
   2   1 -23        2.58       17.23      7.48 o
   3   1 -23      106.17      102.46     11.29 o
   4   1 -23     1107.72     1087.73     25.68 o
   5   1 -23      214.01      220.07     13.27 o
   6   1 -23       17.14       14.41      8.04 o
   7   1 -23       30.16       24.96      8.37 o
   8   1 -23      247.08      263.45     16.57 o
   9   1 -23      198.39      174.37     12.53 o
  10   1 -23        3.06       -1.11      9.95 o
  11   1 -23       24.63       15.54     10.60 o
  12   1 -23      233.54      238.11     19.29 o
  13   1 -23      101.41      109.59     15.10 o
  14   1 -23        8.30       11.58     11.88 o
  15   1 -23       66.56       40.49     18.64 o
  16   1 -23      132.29      115.78     17.73 o
  17   1 -23        4.46       -1.36     12.02 o
  18   1 -23       35.29       69.11     23.64 o
   1   2 -23      248.33      239.89     13.04 o
   2   2 -23      779.48      767.09     21.21 o
   3   2 -23      358.61      339.20     15.57 o
   4   2 -23     1814.31     1803.17     34.44 o
   5   2 -23      260.92      255.67     14.05 o
   6   2 -23       35.68       33.53      8.67 o
   7   2 -23       72.10       98.73     10.79 o
   8   2 -23      259.67      268.45     14.75 o
   9   2 -23        1.46        0.23      7.84 o
  10   2 -23       15.85       29.70     15.29 o
  11   2 -23       13.15        6.21      8.14 o
  12   2 -23        0.22       -6.39     10.23 o
  13   2 -23      128.76      162.44     18.00 o
  14   2 -23        8.19       12.43     11.52 o
  15   2 -23       37.09       23.62     24.10 o
  16   2 -23      368.91      339.25     24.43 o
  17   2 -23       27.42       14.55     13.50 o
  18   2 -23        9.73       -9.09     17.28 o
   0   3 -23      276.84      250.07     25.46 o
   1   3 -23      296.31      322.79     20.25 o
   2   3 -23       65.75       62.41     12.17 o
   3   3 -23      151.45      124.64     14.46 o
   4   3 -23      260.30      247.29     18.45 o
   5   3 -23      180.43      155.63     12.26 o
   6   3 -23      230.03      244.97     14.40 o
   7   3 -23       97.03      111.70     18.61 o
   8   3 -23      248.66      242.39     14.65 o
   9   3 -23       46.77       29.01     12.41 o
  10   3 -23       54.73       72.52     10.82 o
  11   3 -23       28.65       24.18      9.86 o
  12   3 -23      521.74      599.82     28.57 o
  13   3 -23      304.23      312.25     22.40 o
  14   3 -23       30.82       38.09     13.81 o
  15   3 -23       76.23       43.46     13.81 o
  16   3 -23       11.70        3.18     12.81 o
  17   3 -23       83.48       76.39     23.64 o
   1   4 -23      237.12      198.63     17.03 o
   2   4 -23        1.30       -9.55      9.65 o
   3   4 -23       99.69       88.04     21.82 o
   4   4 -23        6.60      -10.59     17.73 o
   5   4 -23        2.25       -2.61      9.95 o
   6   4 -23       31.04       29.12     11.52 o
   7   4 -23       54.13       67.49     31.83 o
   8   4 -23       66.54       76.74     11.28 o
   9   4 -23      444.48      416.75     19.16 o
  10   4 -23        1.29        6.37      9.09 o
  11   4 -23      157.25      187.58     14.48 o
  12   4 -23        4.13       14.76     12.53 o
  13   4 -23      146.75      140.01     17.97 o
  14   4 -23        4.00        9.93     12.73 o
  15   4 -23       59.57       64.79     16.04 o
  16   4 -23        2.17       30.92     20.01 o
   0   5 -23       14.73        0.00     15.46 o
   1   5 -23      101.06       70.81     20.46 o
   2   5 -23       32.38       41.99     12.81 o
   3   5 -23      104.34      109.42     16.04 o
   4   5 -23      175.21      171.89     18.00 o
   5   5 -23      243.25      262.55     20.55 o
   6   5 -23      171.64      170.29     17.97 o
   7   5 -23       72.12       88.40     15.02 o
   8   5 -23        2.47       -2.89     18.19 o
   9   5 -23       10.00       10.46     11.57 o
  10   5 -23        0.46       25.79     12.73 o
  11   5 -23        9.93       27.35     13.17 o
  12   5 -23        5.61        6.37     19.10 o
  13   5 -23      204.64      233.16     21.19 o
  14   5 -23       40.45       26.37     19.10 o
  15   5 -23       89.07      127.31     27.28 o
   1   6 -23      218.82      241.44     21.22 o
   2   6 -23        3.50        3.10     11.88 o
   3   6 -23       34.71       25.46     13.50 o
   4   6 -23        5.67       11.47     12.43 o
   5   6 -23        3.62       -0.18     11.52 o
   6   6 -23        0.71        8.18     12.22 o
   7   6 -23        8.72        9.09     12.86 o
   8   6 -23        8.15       21.82     14.55 o
   9   6 -23       97.29       98.70     17.33 o
  10   6 -23      156.45      180.13     19.90 o
   0   7 -23       40.87       43.65     20.92 o
   1   7 -23       24.41       12.45     15.46 o
   2   7 -23        0.97       -1.80     15.00 o
   3   7 -23       54.09       95.18     16.96 o
   4   7 -23        8.10       10.39     13.46 o
   5   7 -23       66.97       78.28     17.03 o
   6   7 -23       36.75       50.01     20.01 o
   0   0 -22      130.31       84.57     16.37 o
   2   0 -22     1220.95     1198.30     36.37 o
   4   0 -22       77.68       96.22     11.52 o
   6   0 -22      177.17      189.25     13.97 o
   8   0 -22        7.05       10.00     12.73 o
  10   0 -22      305.46      310.09     28.19 o
  12   0 -22       27.19       24.55     15.46 o
  14   0 -22        0.95      -13.64     13.64 o
  16   0 -22      103.41      142.77     24.55 o
  18   0 -22      218.46      274.63     30.92 o
   1   1 -22      195.03      197.50      9.75 o
   2   1 -22      479.67      448.20     13.79 o
   3   1 -22      517.40      494.57     14.19 o
   4   1 -22      202.30      187.62     11.87 o
   5   1 -22       75.69       58.88      8.84 o
   6   1 -22     1716.44     1643.74     31.95 o
   7   1 -22       87.22       74.04     13.20 o
   8   1 -22      247.27      269.10     14.26 o
   9   1 -22      189.40      170.56     19.17 o
  10   1 -22      231.17      231.21     13.89 o
  11   1 -22       66.07       42.60     12.17 o
  12   1 -22      108.88       88.25     25.01 o
  13   1 -22      121.34      122.89     15.10 o
  14   1 -22       57.33       35.92     12.86 o
  15   1 -22       43.95       32.28     13.50 o
  16   1 -22       85.60       72.13     15.43 o
  17   1 -22        1.61        2.03     20.92 o
  18   1 -22       14.31        0.70     13.19 o
  19   1 -22       24.04       16.37     20.01 o
   0   2 -22       35.81       -6.37      7.07 o
   1   2 -22       78.28       76.52      8.76 o
   2   2 -22      460.43      421.90     15.99 o
   3   2 -22      362.17      345.50     15.01 o
   4   2 -22      133.11      132.85     10.79 o
   5   2 -22      313.65      311.85     14.97 o
   6   2 -22     1494.52     1521.60     31.13 o
   7   2 -22      147.16      164.36     11.89 o
   8   2 -22       13.81       21.88      7.84 o
   9   2 -22       26.61       18.31      8.97 o
  10   2 -22        7.44        4.73      7.61 o
  11   2 -22        6.69        0.43      7.84 o
  12   2 -22       12.93       19.48     11.52 o
  13   2 -22      145.83      176.31     17.67 o
  14   2 -22      170.63      147.32     17.67 o
  15   2 -22       13.32        5.43     16.82 o
  16   2 -22       31.15       37.08     18.19 o
  17   2 -22       12.53        6.82     12.86 o
  18   2 -22      221.26      196.18     44.56 o
   1   3 -22       56.16       56.44     11.57 o
   2   3 -22      634.11      655.09     25.39 o
   3   3 -22       14.22       11.83      7.08 o
   4   3 -22       39.55       22.21      8.03 o
   5   3 -22      123.71      115.57     11.14 o
   6   3 -22      148.15      158.68     12.20 o
   7   3 -22      108.07      109.39     11.32 o
   8   3 -22      112.75       99.97     11.19 o
   9   3 -22       37.28       34.97      9.24 o
  10   3 -22      585.70      615.88     21.32 o
  11   3 -22       61.70       83.58     11.32 o
  12   3 -22       73.05       82.72     14.46 o
  13   3 -22      173.28      200.74     18.96 o
  14   3 -22      774.78      815.58     33.07 o
  15   3 -22      315.48      357.61     24.41 o
  16   3 -22       39.73       40.92     14.46 o
  17   3 -22       40.69       26.60     14.10 o
  18   3 -22        2.44      -15.46     15.46 o
   0   4 -22      105.15       77.30     20.01 o
   1   4 -22      717.96      704.71     31.83 o
   2   4 -22        0.33       -9.09     13.64 o
   3   4 -22      644.86      698.29     27.97 o
   4   4 -22       10.70       21.52     10.60 o
   5   4 -22       32.67       22.49     10.60 o
   6   4 -22      210.02      195.72     17.03 o
   7   4 -22      151.49      180.17     13.57 o
   8   4 -22        1.91       10.54      8.53 o
   9   4 -22      328.29      325.85     17.15 o
  10   4 -22       10.63       13.40      9.27 o
  11   4 -22      348.68      399.53     18.86 o
  12   4 -22        8.76        5.60     11.88 o
  13   4 -22      148.68      140.64     23.64 o
  14   4 -22       41.16       53.69     14.75 o
  15   4 -22      134.71      149.32     18.65 o
  16   4 -22       14.04       11.19     15.46 o
  17   4 -22       31.28       51.83     22.73 o
   1   5 -22       59.25       65.00     20.01 o
   2   5 -22      186.89      160.05     21.37 o
   3   5 -22       46.69       53.82     25.92 o
   4   5 -22        4.92       -2.27     10.29 o
   5   5 -22       51.07       84.97     17.28 o
   6   5 -22        8.83       26.01     12.02 o
   7   5 -22      207.64      210.50     23.19 o
   8   5 -22       14.07        9.27     11.88 o
   9   5 -22       62.98       74.41     20.01 o
  10   5 -22       23.99       33.29     13.17 o
  11   5 -22       28.12       28.21     11.35 o
  12   5 -22       23.62       29.08     13.72 o
  13   5 -22       87.61       94.02     17.33 o
  14   5 -22        0.23        0.57     12.17 o
  15   5 -22      279.42      281.90     32.74 o
  16   5 -22        8.78        0.91     19.10 o
   0   6 -22       31.42        8.18     17.28 o
   1   6 -22      162.19      197.85     18.96 o
   2   6 -22        0.20       -0.40     10.23 o
   3   6 -22       43.45       31.65     12.81 o
   4   6 -22        0.13       -9.95      9.95 o
   5   6 -22       73.71       87.04     25.46 o
   6   6 -22       11.10        9.58     10.87 o
   7   6 -22       40.09       28.97     13.17 o
   8   6 -22        6.46       19.10     13.64 o
   9   6 -22       50.29       77.98     16.08 o
  10   6 -22        2.95        0.45     12.86 o
  11   6 -22       71.93       53.65     23.64 o
  12   6 -22        4.94      -16.37     16.37 o
   1   7 -22       33.74       25.85     13.46 o
   2   7 -22       23.89       14.99     23.64 o
   3   7 -22       45.53       25.64     13.46 o
   4   7 -22       66.88       94.86     20.92 o
   5   7 -22      101.75      118.77     18.64 o
   6   7 -22       48.62       58.79     15.74 o
   7   7 -22       49.58       42.91     15.10 o
   8   7 -22       21.77       22.40     13.97 o
   2   0 -21      721.26      704.02     23.12 o
   4   0 -21      654.65      593.34     39.56 o
   6   0 -21      218.22      269.57     16.04 o
   8   0 -21      113.15      119.60     11.57 o
  10   0 -21       12.46       -3.64     12.73 o
  12   0 -21        8.50       10.91     15.46 o
  14   0 -21      155.56      156.41     22.73 o
  16   0 -21        3.15      -12.73     14.55 o
  18   0 -21       66.33       35.47     19.10 o
   0   1 -21     2957.14     2892.71     52.98 o
   1   1 -21      386.74      365.88     17.33 o
   2   1 -21      684.87      642.03     15.37 o
   3   1 -21      279.02      275.72     11.19 o
   4   1 -21      218.54      226.91     10.38 o
   5   1 -21      292.51      281.26     11.68 o
   6   1 -21        9.16       10.35      7.08 o
   7   1 -21      356.11      348.40     15.32 o
   8   1 -21       18.08       16.04      7.73 o
   9   1 -21      159.15      142.71     11.24 o
  10   1 -21      101.12       98.22     11.79 o
  11   1 -21       46.55       25.46     10.93 o
  12   1 -21      270.94      288.05     30.46 o
  13   1 -21       93.45       87.45     13.81 o
  14   1 -21       19.77       10.36     10.60 o
  15   1 -21       61.57       50.48     13.17 o
  16   1 -21       13.82        6.37     11.57 o
  17   1 -21       54.63       75.15     15.10 o
  18   1 -21      104.92       99.38     17.03 o
  19   1 -21       30.72       43.51     15.10 o
   1   2 -21        0.79       -4.55      4.55 o
   2   2 -21        9.26        9.54      9.76 o
   3   2 -21      270.74      254.01     12.97 o
   4   2 -21     1276.82     1230.30     26.21 o
   5   2 -21       44.89       48.53      8.71 o
   6   2 -21      233.43      230.06     13.07 o
   7   2 -21      226.47      229.54     17.91 o
   8   2 -21      561.67      559.85     18.69 o
   9   2 -21       17.68       13.45      7.73 o
  10   2 -21      208.01      233.03     14.09 o
  11   2 -21       19.05       10.01      8.14 o
  12   2 -21      249.94      242.35     18.65 o
  13   2 -21      442.11      392.54     23.15 o
  14   2 -21      216.78      200.01     18.32 o
  15   2 -21       72.32       43.76     13.72 o
  16   2 -21      347.10      366.20     31.37 o
  17   2 -21        0.48       17.23     13.08 o
  18   2 -21       47.43       64.07     16.04 o
  19   2 -21        3.95        3.90     15.00 o
   0   3 -21     1080.96     1027.58     43.65 o
   1   3 -21       17.70        7.40      9.55 o
   2   3 -21       75.92       63.34      8.93 o
   3   3 -21      253.39      265.70     15.90 o
   4   3 -21      210.95      210.87     12.51 o
   5   3 -21       86.31       61.83      9.65 o
   6   3 -21       14.82        6.70      7.47 o
   7   3 -21       41.97       45.74      8.67 o
   8   3 -21      270.71      271.77     14.65 o
   9   3 -21       30.40       28.44      8.56 o
  10   3 -21      203.60      209.88     14.12 o
  11   3 -21      214.96      236.29     14.87 o
  12   3 -21     1605.89     1549.91     43.37 o
  13   3 -21      166.83      206.89     25.46 o
  14   3 -21       25.22       35.84     12.53 o
  15   3 -21      250.46      261.68     21.19 o
  16   3 -21       26.80       21.69     30.01 o
  17   3 -21       97.53       79.62     16.68 o
  18   3 -21        0.23       -2.46     12.02 o
   1   4 -21      825.05      768.61     28.61 o
   2   4 -21       69.31       95.56     14.15 o
   3   4 -21     1053.51     1013.65     66.84 o
   4   4 -21      204.20      192.75     30.92 o
   5   4 -21        5.88       -3.66      7.05 o
   6   4 -21       12.06       -3.96      7.31 o
   7   4 -21      631.60      582.98     20.42 o
   8   4 -21        0.61       -8.33      8.33 o
   9   4 -21      598.65      604.71     21.35 o
  10   4 -21        0.52       12.63      8.84 o
  11   4 -21      262.02      239.89     15.55 o
  12   4 -21        1.81       20.29     12.17 o
  13   4 -21      121.20      149.65     26.83 o
  14   4 -21      138.29      159.75     18.65 o
  15   4 -21       75.35       67.47     15.74 o
  16   4 -21        6.12       -2.30     11.52 o
  17   4 -21       12.24       25.40     14.46 o
  18   4 -21       29.25       44.56     21.82 o
   0   5 -21      380.87      390.12     32.74 o
   1   5 -21      432.86      406.30     22.48 o
   2   5 -21       86.57       71.11     15.00 o
   3   5 -21      157.57      135.08     16.08 o
   4   5 -21       42.02       30.01     12.22 o
   5   5 -21       64.80       65.52     15.91 o
   6   5 -21      100.37       89.87     20.46 o
   7   5 -21      203.18      198.50     17.97 o
   8   5 -21       79.24       51.70     14.10 o
   9   5 -21      103.21       99.71     12.20 o
  10   5 -21        1.88       -0.91      8.93 o
  11   5 -21      177.41      200.05     18.77 o
  12   5 -21        5.17        4.12     11.52 o
  13   5 -21      123.88       94.38     16.08 o
  14   5 -21       18.72       31.31     21.37 o
  15   5 -21      124.40       89.56     17.03 o
  16   5 -21       25.99       46.38     23.64 o
  17   5 -21      260.77      224.61     32.74 o
   1   6 -21       89.55       93.32     15.43 o
   2   6 -21       22.34        5.00     12.28 o
   3   6 -21       59.80       52.74     13.50 o
   4   6 -21      104.50      111.26     42.74 o
   5   6 -21       53.10       29.29     35.47 o
   6   6 -21       11.38       18.52     12.17 o
   7   6 -21       95.29       90.35     18.64 o
   8   6 -21        8.65        2.10     11.24 o
   9   6 -21      110.15      130.27     17.22 o
  10   6 -21       12.02        1.40     11.88 o
  11   6 -21       71.46       66.38     23.64 o
  12   6 -21        2.97      -16.37     16.37 o
  13   6 -21       42.24       78.21     24.55 o
  14   6 -21       53.97       70.02     23.64 o
  15   6 -21       51.98       43.65     23.64 o
   0   7 -21      136.84      143.68     26.37 o
   1   7 -21       22.81       35.32     14.10 o
   2   7 -21       34.91       10.58     15.00 o
   3   7 -21       58.98       62.47     28.64 o
   4   7 -21      195.98      200.99     20.58 o
   5   7 -21      107.35       91.07     21.82 o
   6   7 -21        4.62       -9.65     25.01 o
   7   7 -21       20.50       -2.68     12.02 o
   8   7 -21        2.31       25.81     14.46 o
   9   7 -21        2.45       -5.95     24.10 o
  10   7 -21        1.81       10.00     18.19 o
   1   8 -21       48.99       66.38     24.55 o
   2   8 -21      184.49      199.34     21.19 o
   0   0 -20     4761.91     4790.52    105.49 o
   2   0 -20      155.10      139.60     11.13 o
   4   0 -20      359.54      351.62     16.68 o
   6   0 -20     7557.32     7269.87    105.95 o
   8   0 -20      118.54       97.77     10.91 o
  10   0 -20      195.23      171.87     21.82 o
  12   0 -20      142.85      135.50     20.92 o
  14   0 -20      427.71      357.38     30.92 o
  16   0 -20      151.50      130.04     22.73 o
  18   0 -20      145.32      193.69     28.19 o
  20   0 -20       34.87       25.46     18.19 o
   1   1 -20      424.93      423.84     12.47 o
   2   1 -20     2687.57     2520.86     33.13 o
   3   1 -20      110.98      106.15      7.86 o
   4   1 -20     3964.70     3976.34     45.82 o
   5   1 -20       36.77       39.49      6.37 o
   6   1 -20       12.02        3.75      8.04 o
   7   1 -20      338.99      290.60     13.87 o
   8   1 -20      157.44      173.94     11.47 o
   9   1 -20      275.93      251.28     13.43 o
  10   1 -20      707.57      736.36     21.21 o
  11   1 -20       33.93       39.94     11.52 o
  12   1 -20       24.35       28.19     10.93 o
  13   1 -20      210.32      183.81     16.68 o
  14   1 -20       16.20       20.49     11.52 o
  15   1 -20       67.01       57.23     19.55 o
  16   1 -20      304.13      300.91     34.56 o
  17   1 -20       72.33       81.76     15.43 o
  18   1 -20       46.69       15.53     15.91 o
  19   1 -20       26.00       37.96     16.82 o
  20   1 -20      192.57      196.45     20.89 o
   0   2 -20      719.51      692.18     21.61 o
   1   2 -20       43.65       33.47      5.70 o
   2   2 -20       26.82       28.62      5.51 o
   3   2 -20      124.71      116.53     11.97 o
   4   2 -20       21.91       15.63      6.64 o
   5   2 -20       58.94       76.17     16.67 o
   6   2 -20     1902.70     1848.31     36.11 o
   7   2 -20      302.50      289.90     14.50 o
   8   2 -20      115.27      112.67     10.62 o
   9   2 -20       59.15       67.46     11.11 o
  10   2 -20       99.73       91.48     11.27 o
  11   2 -20      104.63       88.71     10.29 o
  12   2 -20      633.19      658.14     27.63 o
  13   2 -20      759.07      777.10     30.54 o
  14   2 -20      214.75      248.13     19.90 o
  15   2 -20       75.59       63.67     14.15 o
  16   2 -20      154.05      154.70     19.10 o
  17   2 -20        7.89        5.00     11.57 o
  18   2 -20      409.88      374.34     24.43 o
  19   2 -20       14.07        5.57     13.08 o
  20   2 -20       84.62       93.00     17.60 o
   1   3 -20      104.09       90.82      8.56 o
   2   3 -20      827.75      799.07     32.43 o
   3   3 -20     1492.80     1436.92     28.54 o
   4   3 -20      295.59      308.61     14.26 o
   5   3 -20      356.57      331.14     17.61 o
   6   3 -20       69.16       75.78      9.33 o
   7   3 -20      178.37      182.00     12.05 o
   8   3 -20       27.55       25.84      9.56 o
   9   3 -20       88.00       70.18      9.56 o
  10   3 -20      106.29      129.18     14.37 o
  11   3 -20      361.83      368.22     17.43 o
  12   3 -20       32.84       37.74     12.22 o
  13   3 -20      366.79      352.03     22.48 o
  14   3 -20      121.06      129.55     16.39 o
  15   3 -20      315.55      338.68     22.82 o
  16   3 -20      322.93      363.78     24.43 o
  17   3 -20       98.19       53.62     23.64 o
  18   3 -20        5.95        1.05     12.43 o
  19   3 -20       17.73       12.73     14.15 o
   0   4 -20        2.78      -11.82     11.82 o
   1   4 -20      471.06      438.00     23.64 o
   2   4 -20        2.52       13.88      9.83 o
   3   4 -20      379.14      387.02     20.83 o
   4   4 -20      377.45      420.27     16.59 o
   5   4 -20       24.50       25.14      8.00 o
   6   4 -20      280.76      259.81     17.85 o
   7   4 -20      349.36      344.99     20.71 o
   8   4 -20      118.74      114.83     11.32 o
   9   4 -20      419.86      421.12     18.33 o
  10   4 -20        2.90       13.58      8.89 o
  11   4 -20      288.55      274.13     16.09 o
  12   4 -20      396.24      422.15     24.41 o
  13   4 -20      116.08      120.57     19.10 o
  14   4 -20       38.13       49.90     21.37 o
  15   4 -20       20.47       19.32     35.47 o
  16   4 -20       36.31       45.72     13.97 o
  17   4 -20       87.03      102.13     19.10 o
  18   4 -20       16.14       16.67     14.46 o
   1   5 -20      703.97      686.43     27.32 o
   2   5 -20       39.21       25.90     11.13 o
   3   5 -20      331.35      344.11     20.58 o
   4   5 -20        0.02      -10.85     12.73 o
   5   5 -20       29.08       27.49     11.13 o
   6   5 -20       16.95       12.73     15.91 o
   7   5 -20       83.44      105.21     14.46 o
   8   5 -20        7.75       13.72     13.74 o
   9   5 -20      261.42      284.26     16.16 o
  10   5 -20       19.75       15.62      9.69 o
  11   5 -20      268.73      276.14     31.83 o
  12   5 -20       62.17       52.87     14.10 o
  13   5 -20       23.31       16.62     12.81 o
  14   5 -20        0.17      -11.88     11.88 o
  15   5 -20      139.12      152.87     18.96 o
  16   5 -20       53.24       50.48     15.74 o
  17   5 -20      125.20      124.58     27.28 o
   0   6 -20      493.76      452.86     33.65 o
   1   6 -20      120.39      113.05     18.64 o
   2   6 -20        1.49       -6.82      9.65 o
   3   6 -20       80.73       72.38     15.46 o
   4   6 -20        4.12       -8.41     10.23 o
   5   6 -20      105.38      130.11     33.19 o
   6   6 -20       57.17       98.21     15.39 o
   7   6 -20       99.84       80.07     14.79 o
   8   6 -20       31.48       32.29     18.19 o
   9   6 -20       66.77       64.63     14.75 o
  10   6 -20       15.71       22.53     13.17 o
  11   6 -20      111.54      161.87     27.28 o
  12   6 -20       14.57       61.84     21.82 o
  13   6 -20      228.70      234.66     21.48 o
  14   6 -20      148.56      186.86     20.58 o
  15   6 -20      133.19      175.69     21.19 o
  16   6 -20       14.95      -12.73     18.19 o
   1   7 -20       18.67       17.33     12.17 o
   2   7 -20      148.19      118.24     17.33 o
   3   7 -20       99.11       93.08     16.04 o
   4   7 -20      180.65      201.88     19.60 o
   5   7 -20       95.62       84.13     16.04 o
   6   7 -20        0.64       -1.36     11.57 o
   7   7 -20       19.90       17.71     13.46 o
   8   7 -20       40.65       52.03     14.75 o
   9   7 -20       14.44      -11.28     12.73 o
  10   7 -20       27.74       61.84     22.73 o
  11   7 -20       18.93       42.74     20.92 o
  12   7 -20        6.28       13.64     20.01 o
   0   8 -20      297.47      272.81     33.65 o
   1   8 -20       25.89       29.91     14.10 o
   2   8 -20       10.80       39.56     15.43 o
   3   8 -20       10.29       -6.05     12.81 o
   4   8 -20       64.46       27.16     23.64 o
   5   8 -20        2.73       -4.76     12.28 o
   6   8 -20       66.33       94.57     24.55 o
   7   8 -20       19.67       21.82     20.01 o
   2   0 -19     3863.16     3583.69     78.21 o
   4   0 -19        2.25       -2.05      6.82 o
   6   0 -19       78.04       69.43     14.55 o
   8   0 -19     3810.90     3674.78     69.57 o
  10   0 -19       47.01       66.38     16.37 o
  12   0 -19      359.38      330.10     29.10 o
  14   0 -19       67.75       70.02     18.19 o
  16   0 -19      118.01       78.21     20.01 o
  18   0 -19      143.56      169.14     26.37 o
  20   0 -19        9.41       10.91     16.37 o
   0   1 -19     3733.77     3722.01     60.06 o
   1   1 -19      310.83      302.84     10.50 o
   2   1 -19      140.59      143.85      8.40 o
   3   1 -19      230.45      225.51      9.39 o
   4   1 -19      359.58      374.19     11.61 o
   5   1 -19      289.88      284.20     10.40 o
   6   1 -19      683.37      609.09     14.78 o
   7   1 -19       55.18       59.88      8.23 o
   8   1 -19      548.62      496.98     16.97 o
   9   1 -19      264.46      244.97     13.06 o
  10   1 -19       19.53       19.42     10.15 o
  11   1 -19      318.26      372.87     20.89 o
  12   1 -19      629.77      580.30     25.05 o
  13   1 -19       72.04       57.42     12.22 o
  14   1 -19      469.81      419.82     23.12 o
  15   1 -19       66.89       76.66     14.15 o
  16   1 -19      259.96      233.47     19.26 o
  17   1 -19      141.87      169.85     18.00 o
  18   1 -19      382.68      420.57     25.05 o
  19   1 -19       11.21       19.03     13.17 o
  20   1 -19       39.18       27.32     18.19 o
  21   1 -19        8.80        4.40     11.78 o
   1   2 -19       31.80       17.83      5.31 o
   2   2 -19       75.44       65.73      5.92 o
   3   2 -19      100.85       96.88      6.89 o
   4   2 -19      103.99      103.83      8.93 o
   5   2 -19       33.22       39.07      7.31 o
   6   2 -19      217.53      226.44     12.20 o
   7   2 -19       28.56       26.67      7.35 o
   8   2 -19      628.33      573.34     18.16 o
   9   2 -19      432.04      425.99     24.53 o
  10   2 -19     1137.92     1118.34     26.36 o
  11   2 -19      203.89      222.51     26.83 o
  12   2 -19       96.91      106.44     17.73 o
  13   2 -19      679.93      632.90     27.32 o
  14   2 -19      242.82      251.69     27.74 o
  15   2 -19      130.82      138.96     16.04 o
  16   2 -19      127.60      117.75     34.56 o
  17   2 -19        2.88       -7.04     11.24 o
  18   2 -19        6.20      -10.83     15.00 o
  19   2 -19       35.81       31.34     20.01 o
  20   2 -19       16.96       -1.75     12.43 o
   0   3 -19      204.36      196.14     22.73 o
   1   3 -19       41.73       26.95      8.65 o
   2   3 -19       23.32       19.08      9.21 o
   3   3 -19     1824.11     1739.41     31.63 o
   4   3 -19     1103.96     1085.49     24.50 o
   5   3 -19      877.44      859.09     21.96 o
   6   3 -19      164.56      167.25     11.53 o
   7   3 -19      330.43      330.40     14.83 o
   8   3 -19        0.54       -6.60      6.60 o
   9   3 -19       82.38       71.29      9.42 o
  10   3 -19       81.41       87.24     10.09 o
  11   3 -19      337.07      340.79     20.55 o
  12   3 -19       20.86       35.49     11.52 o
  13   3 -19      479.00      467.99     25.08 o
  14   3 -19      336.61      327.19     22.48 o
  15   3 -19      102.21      108.94     16.39 o
  16   3 -19       19.73       30.46     13.50 o
  17   3 -19      140.42      140.69     23.64 o
  18   3 -19      194.84      237.72     21.53 o
  19   3 -19       23.47       11.95     13.46 o
  20   3 -19       10.47      -11.78     11.78 o
   1   4 -19       90.95       82.20     23.64 o
   2   4 -19     1616.63     1595.60     89.57 o
   3   4 -19       31.06       40.95      8.03 o
   4   4 -19      513.94      482.73     16.97 o
   5   4 -19      104.65       97.90     12.79 o
   6   4 -19      605.43      546.01     32.24 o
   7   4 -19      129.71      120.04     10.79 o
   8   4 -19       10.66       16.29      7.66 o
   9   4 -19      188.31      177.69     19.63 o
  10   4 -19       29.22        9.11     13.08 o
  11   4 -19       33.08       28.19     15.91 o
  12   4 -19       93.57       78.27     14.46 o
  13   4 -19       95.57       78.44     14.46 o
  14   4 -19      248.06      249.83     31.37 o
  15   4 -19       29.13       26.44     12.43 o
  16   4 -19       25.12       10.46     12.86 o
  17   4 -19      185.70      172.36     19.60 o
  18   4 -19        0.57        4.09     12.86 o
  19   4 -19       53.08       48.02     16.39 o
   0   5 -19      295.94      270.08     27.28 o
   1   5 -19      799.88      758.34     28.61 o
   2   5 -19       62.52       43.72     11.88 o
   3   5 -19      176.10      178.56     16.39 o
   4   5 -19       43.44       36.83     10.93 o
   5   5 -19      112.28       98.21     13.81 o
   6   5 -19       83.23       85.45     13.81 o
   7   5 -19       15.74       23.28      8.53 o
   8   5 -19       46.86       41.65      9.79 o
   9   5 -19      254.63      258.80     19.42 o
  10   5 -19       36.94       48.22     10.47 o
  11   5 -19      404.21      399.40     23.12 o
  12   5 -19      171.07      194.83     18.61 o
  13   5 -19       43.57       36.06     22.28 o
  14   5 -19       31.48       35.21     13.46 o
  15   5 -19       52.91       37.79     17.28 o
  16   5 -19        3.57        3.31     12.73 o
  17   5 -19      200.75      160.63     47.29 o
  18   5 -19       73.13       86.39     25.46 o
   1   6 -19       63.04       81.60     20.01 o
   2   6 -19       38.88       45.01     12.86 o
   3   6 -19      309.33      286.48     20.58 o
   4   6 -19       51.90       33.25     12.53 o
   5   6 -19      215.28      230.00     18.96 o
   6   6 -19       39.11       31.31     19.10 o
   7   6 -19       80.85       67.56     14.46 o
   8   6 -19        2.48       -0.11     10.60 o
   9   6 -19       77.29       82.88     15.10 o
  10   6 -19       10.00       12.68     11.13 o
  11   6 -19      165.96      192.97     18.90 o
  12   6 -19       79.38      103.88     20.46 o
  13   6 -19      318.68      349.71     25.01 o
  14   6 -19      172.54      224.05     31.37 o
  15   6 -19      187.73      230.69     22.18 o
  16   6 -19       23.99       15.20     14.46 o
   0   7 -19      113.18      111.85     22.73 o
   1   7 -19       28.43       26.83     12.86 o
   2   7 -19       30.14       34.64     17.28 o
   3   7 -19      121.79      122.86     16.39 o
   4   7 -19       52.65       52.22     17.73 o
   5   7 -19       72.92       86.17     24.10 o
   6   7 -19       96.17       93.68     19.10 o
   7   7 -19       61.63       92.57     17.73 o
   8   7 -19       80.78       78.21     15.74 o
   9   7 -19       51.10       64.28     16.37 o
  10   7 -19        3.87      -15.46     15.46 o
  11   7 -19        5.27      -11.82     17.28 o
  12   7 -19       14.11       -1.82     19.10 o
  13   7 -19       48.24       24.55     20.92 o
   1   8 -19       11.73       14.98     13.46 o
   2   8 -19      415.06      495.77     54.56 o
   3   8 -19       29.01       38.79     19.10 o
   4   8 -19        2.41        0.45     12.22 o
   5   8 -19       42.48       33.15     15.46 o
   6   8 -19       23.22       62.65     19.55 o
   7   8 -19       38.57       37.62     15.39 o
   8   8 -19      133.40      126.40     26.37 o
   9   8 -19       83.36       64.56     22.73 o
   0   0 -18     2496.79     2428.91     61.84 o
   2   0 -18     1725.52     1687.32     54.56 o
   4   0 -18      544.63      607.48     38.65 o
   6   0 -18     2170.11     2114.82     40.37 o
   8   0 -18     1659.34     1716.35     36.38 o
  10   0 -18      522.92      558.35     33.65 o
  12   0 -18      533.56      440.13     30.92 o
  14   0 -18       24.58       33.65     16.37 o
  16   0 -18      180.94      143.68     23.64 o
  18   0 -18       37.47       -6.37     15.46 o
  20   0 -18        9.64       28.19     16.37 o
   1   1 -18      289.16      290.56     13.26 o
   2   1 -18      330.52      349.88     13.78 o
   3   1 -18      228.08      238.17      9.71 o
   4   1 -18      143.83      168.85      8.12 o
   5   1 -18      786.56      761.94     15.61 o
   6   1 -18        7.47        1.61      4.50 o
   7   1 -18       42.48       39.02      5.70 o
   8   1 -18     1169.12     1200.00     20.46 o
   9   1 -18      130.75      110.55      9.73 o
  10   1 -18      163.19      140.09     10.79 o
  11   1 -18     1095.18     1027.74     32.13 o
  12   1 -18       79.79       82.85     12.81 o
  13   1 -18       53.82       46.13     11.24 o
  14   1 -18      145.97      162.71     28.19 o
  15   1 -18      379.14      347.05     22.73 o
  16   1 -18      474.56      493.30     25.39 o
  17   1 -18       13.17       18.19     11.57 o
  18   1 -18       28.78       19.59     12.53 o
  19   1 -18       27.34       35.64     13.46 o
  20   1 -18       89.46       68.83     15.43 o
  21   1 -18       10.25       -7.53     12.53 o
   0   2 -18      678.75      660.09     25.46 o
   1   2 -18       19.46        9.51      4.50 o
   2   2 -18        2.74        0.34      4.23 o
   3   2 -18      312.44      319.96     11.68 o
   4   2 -18       23.67       12.02      4.60 o
   5   2 -18      382.50      401.14     14.50 o
   6   2 -18       50.51       29.03      6.99 o
   7   2 -18       36.41       33.74      7.44 o
   8   2 -18       23.67       14.55      6.99 o
   9   2 -18      375.16      335.00     14.68 o
  10   2 -18     1033.64     1001.13     24.74 o
  11   2 -18      132.41      127.26     14.10 o
  12   2 -18       39.62       35.92     10.93 o
  13   2 -18       43.83       24.10     10.29 o
  14   2 -18        0.18       -3.64      9.00 o
  15   2 -18       83.59       78.66     14.15 o
  16   2 -18      586.89      542.61     26.34 o
  17   2 -18       16.87       21.24     11.52 o
  18   2 -18       92.73      125.11     30.46 o
  19   2 -18      100.00      104.64     17.03 o
  20   2 -18      202.28      217.82     21.22 o
  21   2 -18       47.59       70.58     16.72 o
   1   3 -18      144.06      129.48      7.88 o
   2   3 -18      136.28      139.44     12.72 o
   3   3 -18      780.20      744.55     19.38 o
   4   3 -18      214.41      218.06     11.84 o
   5   3 -18      983.46      981.86     23.01 o
   6   3 -18      173.17      172.24     11.14 o
   7   3 -18      159.59      141.54     10.64 o
   8   3 -18      102.72       88.67      9.56 o
   9   3 -18       55.19       49.85      8.56 o
  10   3 -18      298.91      313.38     15.15 o
  11   3 -18      179.38      163.10     15.43 o
  12   3 -18       10.39       -4.73      9.17 o
  13   3 -18      869.63      873.46     31.82 o
  14   3 -18      221.64      216.64     24.55 o
  15   3 -18      103.55      111.44     16.08 o
  16   3 -18      401.19      415.86     24.70 o
  17   3 -18       36.15       34.10     14.15 o
  18   3 -18        4.99      -11.52     11.52 o
  19   3 -18      108.01      101.56     17.36 o
  20   3 -18      145.58      138.53     19.16 o
   0   4 -18       49.76       20.92     13.64 o
   1   4 -18        4.56        0.91      7.72 o
   2   4 -18      781.10      774.12     33.16 o
   3   4 -18      490.60      475.32     16.33 o
   4   4 -18     1283.70     1267.54     26.95 o
   5   4 -18      832.34      819.81     22.04 o
   6   4 -18       13.35       12.73      7.35 o
   7   4 -18       42.14       56.18     12.60 o
   8   4 -18      584.01      527.14     18.55 o
   9   4 -18       25.69       15.16      7.88 o
  10   4 -18       22.26       24.70      8.56 o
  11   4 -18       11.38       13.42     10.60 o
  12   4 -18      222.66      258.67     25.92 o
  13   4 -18       34.07       30.46     12.22 o
  14   4 -18      152.85      164.67     17.33 o
  15   4 -18       32.29       40.97     12.81 o
  16   4 -18       41.63       28.36     13.81 o
  17   4 -18      393.23      363.66     33.19 o
  18   4 -18        0.52        9.25     13.17 o
  19   4 -18       66.28       37.60     25.46 o
  20   4 -18        1.27       -2.73     12.86 o
   1   5 -18      701.26      677.43     26.68 o
   2   5 -18       83.48       61.93     12.17 o
   3   5 -18       57.06       62.67     11.88 o
   4   5 -18      473.61      433.55     22.48 o
   5   5 -18      273.97      247.02     13.87 o
   6   5 -18      112.65      107.71     12.74 o
   7   5 -18      104.22       95.08     10.84 o
   8   5 -18        3.88       10.23      8.18 o
   9   5 -18      367.25      357.12     17.13 o
  10   5 -18      173.14      199.48     14.68 o
  11   5 -18      229.58      242.29     19.60 o
  12   5 -18        4.12       -5.51     10.60 o
  13   5 -18      132.05      127.38     16.39 o
  14   5 -18       46.58       20.01     13.50 o
  15   5 -18       84.36      101.92     16.72 o
  16   5 -18        1.69        5.17     12.17 o
  17   5 -18       41.55       60.59     17.73 o
  18   5 -18       23.71       19.26     14.46 o
  19   5 -18      105.80      159.14     30.92 o
   0   6 -18        2.72       -3.64     12.73 o
   1   6 -18      113.03      119.22     15.10 o
   2   6 -18        7.50        7.58     10.60 o
   3   6 -18      343.33      336.85     21.53 o
   4   6 -18       93.22       99.99     15.10 o
   5   6 -18      473.28      474.84     46.83 o
   6   6 -18       38.45       52.11     13.50 o
   7   6 -18      152.66      157.67     17.03 o
   8   6 -18       95.27       83.48     14.75 o
   9   6 -18       65.44       62.60     11.14 o
  10   6 -18        3.57       -8.18     10.29 o
  11   6 -18      184.00      186.19     18.96 o
  12   6 -18       12.39       16.70     13.17 o
  13   6 -18      204.81      201.48     20.55 o
  14   6 -18       10.19       -8.31     12.73 o
  15   6 -18       83.90      106.55     18.00 o
  16   6 -18       21.02       33.51     14.62 o
  17   6 -18      288.41      326.05     25.99 o
   1   7 -18      208.18      237.78     23.19 o
   2   7 -18       15.23        0.60     12.28 o
   3   7 -18       85.89       91.18     15.39 o
   4   7 -18       95.54      104.00     15.10 o
   5   7 -18       22.68       19.30     12.81 o
   6   7 -18       46.13       43.16     14.46 o
   7   7 -18      134.36      138.04     17.33 o
   8   7 -18        2.95       10.52     15.46 o
   9   7 -18      106.32      144.12     25.01 o
  10   7 -18      137.10      148.23     27.28 o
  11   7 -18       34.96       47.29     21.82 o
  12   7 -18       29.58       32.74     18.19 o
  13   7 -18      108.72      100.94     25.46 o
  14   7 -18       21.34       16.82     15.43 o
  15   7 -18       29.27       13.76     15.10 o
   0   8 -18      505.62      521.06     40.01 o
   1   8 -18        3.88       14.35     13.17 o
   2   8 -18       41.66       34.90     14.46 o
   3   8 -18       37.16       30.55     14.46 o
   4   8 -18       12.56       19.67     13.81 o
   5   8 -18      227.22      238.34     21.22 o
   6   8 -18      313.82      330.84     39.10 o
   7   8 -18      156.21      184.34     20.25 o
   8   8 -18        6.51        5.91     13.50 o
   9   8 -18       55.43       62.75     22.73 o
  10   8 -18       71.37       69.11     23.64 o
  11   8 -18       47.16       35.47     21.82 o
   2   0 -17     3992.45     3466.84     55.93 o
   4   0 -17      743.76      814.52     22.40 o
   6   0 -17     1380.17     1406.73     30.94 o
   8   0 -17     1007.49      966.11     25.34 o
  10   0 -17     3575.21     3508.32     90.94 o
  12   0 -17     1311.49     1199.45     49.11 o
  14   0 -17      347.82      447.41     31.83 o
  16   0 -17       33.97       18.19     14.55 o
  18   0 -17       13.34       -1.82     12.73 o
  20   0 -17       38.78       33.65     20.01 o
  22   0 -17      269.70      304.64     33.65 o
   0   1 -17      935.57     1037.00     27.74 o
   1   1 -17      326.49      353.86     10.28 o
   2   1 -17     1422.88     1287.70     20.16 o
   3   1 -17        4.40        2.25      3.96 o
   4   1 -17      933.68      947.04     16.70 o
   5   1 -17      763.21      720.63     14.86 o
   6   1 -17     1359.83     1227.65     19.83 o
   7   1 -17       50.45       45.86      5.64 o
   8   1 -17      681.98      681.37     14.92 o
   9   1 -17      111.35      105.85      8.89 o
  10   1 -17      352.87      355.01     14.64 o
  11   1 -17      841.84      811.02     34.56 o
  12   1 -17     2158.09     1946.55     56.84 o
  13   1 -17      170.73      145.10     19.55 o
  14   1 -17     1803.13     1639.96     42.76 o
  15   1 -17      245.47      206.03     17.67 o
  16   1 -17       18.22       32.74     12.22 o
  17   1 -17        8.02       -1.48     10.23 o
  18   1 -17      315.31      309.15     28.19 o
  19   1 -17       10.12       -4.01     10.23 o
  20   1 -17       54.67       40.31     13.81 o
  21   1 -17        1.55        6.79     12.43 o
  22   1 -17       42.38       33.71     14.37 o
   1   2 -17       82.06       80.24      8.01 o
   2   2 -17     1081.47     1035.38     17.72 o
   3   2 -17      674.95      667.60     18.11 o
   4   2 -17      549.08      557.62     17.40 o
   5   2 -17     1777.30     1664.07     23.67 o
   6   2 -17      399.50      389.19     14.34 o
   7   2 -17       62.24       62.53      8.04 o
   8   2 -17       27.54       29.81      7.16 o
   9   2 -17      149.66      143.41     10.22 o
  10   2 -17      393.25      376.47     15.43 o
  11   2 -17       42.84       37.72     11.37 o
  12   2 -17      199.87      189.66     16.08 o
  13   2 -17       51.05       44.10     11.57 o
  14   2 -17      206.50      248.08     20.46 o
  15   2 -17       81.61      121.85     15.46 o
  16   2 -17      244.54      262.47     32.28 o
  17   2 -17       21.19       25.46     12.22 o
  18   2 -17       23.29        9.55     11.57 o
  19   2 -17      214.44      196.57     19.93 o
  20   2 -17      139.20      151.37     18.96 o
  21   2 -17       47.80       57.54     15.74 o
  22   2 -17      201.82      218.25     30.92 o
   0   3 -17      211.46      210.38     11.77 o
   1   3 -17      478.43      439.69     11.32 o
   2   3 -17       14.62       13.54      6.20 o
   3   3 -17      269.75      252.43     29.02 o
   4   3 -17      648.14      620.48     19.36 o
   5   3 -17      234.41      229.35     15.91 o
   6   3 -17      417.59      390.82     14.83 o
   7   3 -17      192.10      168.48     11.32 o
   8   3 -17       86.34       74.70      9.20 o
   9   3 -17       19.65       24.22     11.87 o
  10   3 -17      342.14      327.50     15.38 o
  11   3 -17      343.61      344.62     20.25 o
  12   3 -17      110.05      124.39     15.00 o
  13   3 -17      264.24      263.95     18.96 o
  14   3 -17      375.85      405.58     23.15 o
  15   3 -17       65.71       56.52     13.50 o
  16   3 -17       26.58       12.83     11.88 o
  17   3 -17       23.63        5.46     25.92 o
  18   3 -17      134.35      120.61     17.33 o
  19   3 -17       93.89       98.69     16.72 o
  20   3 -17       12.72       -0.61     21.37 o
  21   3 -17        2.76       -3.18     14.10 o
   1   4 -17       53.02       53.28      7.05 o
   2   4 -17      830.97      765.46     19.53 o
   3   4 -17      627.27      613.77     22.07 o
   4   4 -17      657.77      639.58     20.00 o
   5   4 -17     2167.76     1993.10     35.39 o
   6   4 -17      172.58      180.18     11.67 o
   7   4 -17       12.99       -6.40      6.40 o
   8   4 -17      101.27      110.81     10.43 o
   9   4 -17      119.68      106.40     11.79 o
  10   4 -17      117.89      117.63     11.03 o
  11   4 -17       47.59       45.42     11.88 o
  12   4 -17        1.13       -1.32      9.17 o
  13   4 -17      252.84      244.09     19.26 o
  14   4 -17       73.43      105.00     21.37 o
  15   4 -17      371.87      379.54     24.06 o
  16   4 -17        5.91        5.00     12.22 o
  17   4 -17      308.73      302.90     22.18 o
  18   4 -17       13.90       13.64     13.50 o
  19   4 -17      155.51      165.60     30.01 o
  20   4 -17        0.23      -10.91     10.91 o
   0   5 -17       27.14       26.37     14.55 o
   1   5 -17      381.08      336.66     19.93 o
   2   5 -17      612.54      547.05     23.77 o
   3   5 -17      159.96      140.14     14.79 o
   4   5 -17      315.52      314.21     14.69 o
   5   5 -17       61.56       41.06      8.27 o
   6   5 -17      106.15       83.68      9.95 o
   7   5 -17      208.45      155.75     12.05 o
   8   5 -17       27.75       33.49     16.54 o
   9   5 -17      170.40      213.49     13.63 o
  10   5 -17       17.34       19.37      8.89 o
  11   5 -17      339.64      369.94     42.29 o
  12   5 -17        7.57       -0.50     10.48 o
  13   5 -17       13.08       27.44     12.53 o
  14   5 -17       60.48       72.68     14.75 o
  15   5 -17      194.19      166.41     18.65 o
  16   5 -17        7.03       -9.44     11.57 o
  17   5 -17       30.38       52.25     15.27 o
  18   5 -17       12.02        0.93     12.23 o
  19   5 -17       60.79       81.92     17.46 o
   1   6 -17      126.88      131.05     15.43 o
   2   6 -17       70.63       62.27     12.81 o
   3   6 -17      258.13      253.21     18.96 o
   4   6 -17       37.98       26.25     11.52 o
   5   6 -17      232.99      229.36     30.92 o
   6   6 -17        4.58        9.32     10.91 o
   7   6 -17      543.34      514.37     25.05 o
   8   6 -17       11.81       20.74      9.69 o
   9   6 -17      130.21      129.15     12.77 o
  10   6 -17      295.21      297.24     20.83 o
  11   6 -17       61.36       71.11     14.46 o
  12   6 -17        8.30       -3.27     11.24 o
  13   6 -17       47.34       27.76     17.73 o
  14   6 -17        2.60       11.55     12.81 o
  15   6 -17       35.33       40.01     17.28 o
  16   6 -17      145.91      161.87     19.60 o
  17   6 -17       94.54      129.77     30.46 o
  18   6 -17       12.30       13.39     15.10 o
   0   7 -17        2.58       -2.73     16.37 o
   1   7 -17      606.58      565.13     27.32 o
   2   7 -17      159.79      174.12     17.67 o
   3   7 -17      102.79       70.32     14.79 o
   4   7 -17        4.63        9.09     10.93 o
   5   7 -17       57.12       44.80     13.19 o
   6   7 -17      115.06      134.17     17.36 o
   7   7 -17      150.63      138.19     17.03 o
   8   7 -17       34.01       30.48     17.28 o
   9   7 -17      130.65      140.95     24.55 o
  10   7 -17       50.43       35.47     20.01 o
  11   7 -17      240.53      299.18     31.83 o
  12   7 -17       84.82       81.84     23.64 o
  13   7 -17       87.38      106.31     19.10 o
  14   7 -17       46.67       65.47     16.72 o
  15   7 -17       55.40       56.84     16.72 o
  16   7 -17        1.33       -2.73     20.92 o
   1   8 -17        4.08        0.64     10.87 o
   2   8 -17       52.57       60.82     18.64 o
   3   8 -17       72.08       84.70     22.28 o
   4   8 -17       19.39       14.19     13.17 o
   5   8 -17      241.22      236.60     24.55 o
   6   8 -17       34.15       41.87     13.81 o
   7   8 -17      362.35      402.54     26.36 o
   8   8 -17       30.89       51.83     20.92 o
   9   8 -17       67.40       59.11     21.82 o
  10   8 -17       71.09       59.11     21.82 o
  11   8 -17       75.94       71.84     23.64 o
  12   8 -17       16.35        4.55     18.19 o
   0   9 -17        1.44        9.09     18.19 o
   1   9 -17       17.36        7.70     13.17 o
   2   9 -17       14.32       37.81     15.02 o
   3   9 -17       42.50       33.40     14.46 o
   4   9 -17       17.10       33.65     20.01 o
   5   9 -17        0.98       26.37     19.10 o
   6   9 -17       59.98       81.84     23.64 o
   7   9 -17        4.81      -14.55     16.37 o
   0   0 -16     1219.90     1000.30     33.65 o
   2   0 -16      146.07      230.08     25.01 o
   4   0 -16      420.32      369.28     14.75 o
   6   0 -16      104.07      103.85      9.39 o
   8   0 -16     4736.90     4794.81     74.02 o
  10   0 -16      595.36      620.19     32.74 o
  12   0 -16     2485.40     2377.07     71.84 o
  14   0 -16      633.03      541.98     34.56 o
  16   0 -16      199.57      227.34     25.46 o
  18   0 -16        4.38      -10.91     10.91 o
  20   0 -16       31.86       37.28     18.19 o
  22   0 -16       46.30       58.20     21.82 o
   1   1 -16      499.93      523.59     11.76 o
   2   1 -16      246.55      248.05      8.58 o
   3   1 -16      446.60      456.57     11.55 o
   4   1 -16     2005.96     1924.94     25.78 o
   5   1 -16       76.06       74.53      5.82 o
   6   1 -16     1444.53     1438.68     21.51 o
   7   1 -16        9.15        8.78      4.52 o
   8   1 -16     1873.14     1858.00     25.86 o
   9   1 -16       66.81       61.44      8.00 o
  10   1 -16      129.88      157.47     13.46 o
  11   1 -16      115.51      114.15     12.53 o
  12   1 -16     1092.94     1122.41     33.11 o
  13   1 -16      162.41      157.56     15.39 o
  14   1 -16       48.24       46.42     11.24 o
  15   1 -16      132.41       94.31     23.19 o
  16   1 -16      420.21      400.70     22.48 o
  17   1 -16        9.32        3.14     10.48 o
  18   1 -16       30.42       28.12     11.88 o
  19   1 -16       16.65       14.85     11.52 o
  20   1 -16        8.09        4.07     10.87 o
  21   1 -16        0.94       -2.46     11.88 o
  22   1 -16        1.69       -6.88     17.28 o
  23   1 -16       16.69       11.82     18.19 o
   0   2 -16     3995.23     3799.94     58.90 o
   1   2 -16      245.35      254.09      9.58 o
   2   2 -16      291.67      312.76      9.98 o
   3   2 -16      684.77      670.09     13.53 o
   4   2 -16     1556.69     1493.43     21.54 o
   5   2 -16     2485.45     2370.38     29.87 o
   6   2 -16     2608.76     2521.41     31.26 o
   7   2 -16      456.89      443.07     15.04 o
   8   2 -16       25.40        5.90      6.75 o
   9   2 -16      151.49      147.65     17.93 o
  10   2 -16       73.99       91.51      9.24 o
  11   2 -16      846.46      823.32     27.97 o
  12   2 -16     2574.92     2485.30     52.73 o
  13   2 -16       52.12       48.75     11.88 o
  14   2 -16      180.80      192.91     17.03 o
  15   2 -16       83.36       74.07     12.81 o
  16   2 -16       85.42       66.16     16.82 o
  17   2 -16       46.71       68.32     13.81 o
  18   2 -16       52.08       54.96     13.81 o
  19   2 -16      136.27      137.33     17.33 o
  20   2 -16      610.40      632.22     30.22 o
  21   2 -16       58.22       69.92     15.67 o
  22   2 -16       33.57       25.56     20.46 o
   1   3 -16      927.11      886.73     15.73 o
   2   3 -16      145.08      128.78      6.80 o
   3   3 -16      556.95      533.05     12.60 o
   4   3 -16      912.13      836.43     19.99 o
   5   3 -16       33.94       28.95      6.81 o
   6   3 -16       61.30       55.86      9.74 o
   7   3 -16      261.17      250.37     12.77 o
   8   3 -16      231.37      230.45     12.40 o
   9   3 -16      649.29      690.12     19.77 o
  10   3 -16       42.56       32.13      7.88 o
  11   3 -16      237.06      225.16     17.03 o
  12   3 -16      163.92      177.40     15.43 o
  13   3 -16       99.66       96.29     18.19 o
  14   3 -16       15.74       12.05     10.23 o
  15   3 -16       57.35       45.54     12.17 o
  16   3 -16      125.91      120.07     16.04 o
  17   3 -16       75.19       61.87     23.64 o
  18   3 -16       53.69       25.01     12.86 o
  19   3 -16       80.47       76.25     15.74 o
  20   3 -16       44.73       56.17     15.39 o
  21   3 -16       46.12       50.21     15.10 o
  22   3 -16        0.39        6.37     18.19 o
   0   4 -16      353.26      377.53     28.19 o
   1   4 -16      313.57      290.10     11.89 o
   2   4 -16       36.15       28.12      6.66 o
   3   4 -16      516.94      481.15     15.79 o
   4   4 -16       25.65       26.79      7.23 o
   5   4 -16     1573.41     1491.53     37.68 o
   6   4 -16      257.68      269.73     14.23 o
   7   4 -16      316.89      308.36     14.79 o
   8   4 -16      109.24      121.80     10.67 o
   9   4 -16      298.20      307.21     17.83 o
  10   4 -16       39.14       27.97      7.84 o
  11   4 -16      139.07      124.82     14.15 o
  12   4 -16       33.22       22.73     10.93 o
  13   4 -16      404.32      391.36     24.10 o
  14   4 -16       76.54       66.87     13.50 o
  15   4 -16      635.85      645.22     29.25 o
  16   4 -16      161.96      171.68     18.61 o
  17   4 -16      613.57      600.26     48.65 o
  18   4 -16       36.05       56.58     14.20 o
  19   4 -16       90.78      114.92     40.92 o
  20   4 -16        3.27        0.59     12.67 o
  21   4 -16       62.39      105.49     25.46 o
   1   5 -16      338.35      288.37     27.74 o
   2   5 -16       12.99        7.73      9.65 o
   3   5 -16      580.60      562.64     28.45 o
   4   5 -16     1066.71     1091.88     25.19 o
   5   5 -16        3.22       -1.32      6.46 o
   6   5 -16        6.90        6.50      7.11 o
   7   5 -16       19.63       22.09      8.31 o
   8   5 -16      465.72      516.12     23.91 o
   9   5 -16      382.16      387.30     17.13 o
  10   5 -16        5.66       13.90      9.95 o
  11   5 -16      131.96      135.08     16.82 o
  12   5 -16       36.74       15.46     11.57 o
  13   5 -16        7.56        8.39     11.13 o
  14   5 -16       35.87       40.23     13.17 o
  15   5 -16      160.46      155.62     17.60 o
  16   5 -16       31.46       32.91     12.89 o
  17   5 -16        9.53        9.60     16.37 o
  18   5 -16        1.92       12.91     12.67 o
  19   5 -16       27.69       21.76     14.37 o
  20   5 -16       32.92       40.01     20.01 o
   0   6 -16       89.61       96.39     19.10 o
   1   6 -16      210.75      193.71     16.08 o
   2   6 -16        1.11      -15.16     16.37 o
   3   6 -16      172.37      165.41     16.08 o
   4   6 -16      177.90      182.87     16.39 o
   5   6 -16       85.69       65.60     12.86 o
   6   6 -16        1.73        1.63      9.31 o
   7   6 -16      409.34      410.90     18.20 o
   8   6 -16       27.90       28.01      9.62 o
   9   6 -16      359.04      340.12     28.93 o
  10   6 -16        3.22        8.21     26.83 o
  11   6 -16        6.40       14.80     11.88 o
  12   6 -16        3.00        4.68     10.91 o
  13   6 -16        6.17        0.59     11.88 o
  14   6 -16      132.02      133.28     17.60 o
  15   6 -16       18.13      -12.44     24.55 o
  16   6 -16       70.56       47.89     20.01 o
  17   6 -16      128.81      121.35     18.32 o
  18   6 -16       35.82       56.43     22.73 o
   1   7 -16      758.55      780.87     30.20 o
   2   7 -16      419.61      418.72     43.65 o
   3   7 -16      218.41      232.81     18.96 o
   4   7 -16      157.05      206.59     18.00 o
   5   7 -16       31.84       34.27     12.17 o
   6   7 -16       41.97       38.06     13.17 o
   7   7 -16      161.15      159.03     17.33 o
   8   7 -16        0.18       -3.13     10.23 o
   9   7 -16      282.63      309.18     30.92 o
  10   7 -16        1.89       30.92     19.10 o
  11   7 -16      179.47      225.41     19.60 o
  12   7 -16       82.44       95.90     16.39 o
  13   7 -16      167.30      171.17     19.81 o
  14   7 -16       24.29       26.62     15.02 o
  15   7 -16       14.67        9.20     13.72 o
  16   7 -16        4.85       10.31     14.20 o
   0   8 -16        8.29       -0.91     16.37 o
   1   8 -16        5.70        7.06     10.87 o
   2   8 -16        5.47       -3.03     10.60 o
   3   8 -16       52.22       65.59     14.10 o
   4   8 -16       19.08       27.75     13.81 o
   5   8 -16      251.19      256.95     20.89 o
   6   8 -16       14.00       23.64     17.28 o
   7   8 -16      221.55      204.59     20.58 o
   8   8 -16      312.20      390.12     35.47 o
   9   8 -16       53.18       34.56     19.10 o
  10   8 -16       38.15       46.38     20.01 o
  11   8 -16       71.81      125.49     25.46 o
  12   8 -16      183.46      268.26     31.83 o
  13   8 -16       70.73      128.22     25.46 o
   1   9 -16        2.54       -1.45     11.88 o
   2   9 -16       41.17       32.28     14.79 o
   3   9 -16       50.61       74.69     17.73 o
   4   9 -16      154.49      185.73     20.58 o
   5   9 -16       15.50       15.97     13.72 o
   6   9 -16        1.88      -11.82     16.37 o
   7   9 -16       15.56        1.82     18.19 o
   8   9 -16      115.96      112.76     25.46 o
   9   9 -16       15.46       24.55     20.92 o
   2   0 -15        4.08       24.37      5.91 o
   4   0 -15     5443.58     5500.34     79.32 o
   6   0 -15      558.08      550.30     16.96 o
   8   0 -15     1124.37     1083.74     25.75 o
  10   0 -15     3275.45     3175.49     82.75 o
  12   0 -15     3073.41     2889.04     80.02 o
  14   0 -15      218.50      208.24     22.73 o
  16   0 -15      390.38      367.38     30.92 o
  18   0 -15       45.76       37.28     18.19 o
  20   0 -15        1.67      -13.64     13.64 o
  22   0 -15      176.85      240.07     30.92 o
   0   1 -15     1860.48     1932.63     35.30 o
   1   1 -15      749.30      797.13     14.14 o
   2   1 -15     1562.56     1611.04     21.88 o
   3   1 -15      561.43      541.79     11.72 o
   4   1 -15      715.01      848.81     15.86 o
   5   1 -15      945.04      880.82     15.50 o
   6   1 -15     2498.75     2258.21     28.62 o
   7   1 -15      256.17      237.67     11.94 o
   8   1 -15       82.56       85.33      6.17 o
   9   1 -15       64.27       52.90      7.31 o
  10   1 -15      734.59      778.48     25.72 o
  11   1 -15      385.56      404.10     19.93 o
  12   1 -15      381.50      361.84     19.60 o
  13   1 -15       90.32       80.50     27.28 o
  14   1 -15        7.33       10.74      9.95 o
  15   1 -15      160.04      147.67     20.92 o
  16   1 -15      129.29      125.11     14.46 o
  17   1 -15       10.17        1.13      9.17 o
  18   1 -15      459.63      516.46     25.39 o
  19   1 -15       34.76       20.52     11.88 o
  20   1 -15       10.84       36.11     13.46 o
  21   1 -15       12.56        6.51     12.43 o
  22   1 -15        5.49       -5.00     11.57 o
  23   1 -15        0.32        1.91     18.19 o
   1   2 -15      758.27      715.96     15.75 o
   2   2 -15      541.91      538.68     11.54 o
   3   2 -15     1120.87     1134.84     17.66 o
   4   2 -15       99.25       84.29      7.43 o
   5   2 -15     1607.34     1514.01     21.53 o
   6   2 -15      944.49      890.15     15.64 o
   7   2 -15      727.61      753.74     30.19 o
   8   2 -15      126.48      127.64     12.14 o
   9   2 -15      456.05      460.64     15.70 o
  10   2 -15      668.71      744.77     25.08 o
  11   2 -15     1157.75     1128.15     60.02 o
  12   2 -15       90.26      103.96     13.46 o
  13   2 -15       43.53       48.56     11.52 o
  14   2 -15      368.85      320.61     19.54 o
  15   2 -15      319.83      307.62     24.55 o
  16   2 -15      318.93      313.43     19.90 o
  17   2 -15       76.97       60.42     12.53 o
  18   2 -15      213.25      204.49     18.65 o
  19   2 -15      117.33      104.35     32.28 o
  20   2 -15      117.93      149.01     22.28 o
  21   2 -15       46.98       47.09     15.00 o
  22   2 -15      253.56      256.48     55.93 o
  23   2 -15       24.73       20.01     20.01 o
   0   3 -15     1153.69     1190.62     25.78 o
   1   3 -15     1057.50     1093.86     18.08 o
   2   3 -15        9.03        4.85      3.66 o
   3   3 -15      760.02      733.23     13.59 o
   4   3 -15       47.97       34.18     11.02 o
   5   3 -15      456.36      489.81     15.70 o
   6   3 -15     3073.82     3013.68     44.26 o
   7   3 -15      654.26      604.16     17.66 o
   8   3 -15      888.05      922.90     22.22 o
   9   3 -15      441.74      438.17     15.92 o
  10   3 -15      215.44      204.41     12.37 o
  11   3 -15      140.36      128.61     13.81 o
  12   3 -15       84.00       72.55     12.17 o
  13   3 -15       33.92       28.11     10.91 o
  14   3 -15       50.42       56.05     12.53 o
  15   3 -15      106.28      103.74     19.10 o
  16   3 -15       18.43        7.57      9.83 o
  17   3 -15       42.74       47.78     13.19 o
  18   3 -15      294.36      320.35     21.83 o
  19   3 -15      147.57      140.20     17.97 o
  20   3 -15       42.92       38.94     14.75 o
  21   3 -15       82.14      106.35     50.01 o
  22   3 -15       10.88       -6.83     19.10 o
  23   3 -15       38.98       27.28     20.01 o
   1   4 -15      208.91      194.01      8.10 o
   2   4 -15       35.83       30.55      8.49 o
   3   4 -15      729.51      713.90     18.45 o
   4   4 -15       63.03       62.62     14.82 o
   5   4 -15     1237.64     1136.95     25.12 o
   6   4 -15      179.78      189.07     11.69 o
   7   4 -15      905.68      911.34     23.25 o
   8   4 -15      487.93      499.11     30.62 o
   9   4 -15      793.02      781.28     22.04 o
  10   4 -15       30.56       27.69     14.48 o
  11   4 -15      101.68      101.73     13.46 o
  12   4 -15      185.36      170.24     16.08 o
  13   4 -15      127.87      136.86     15.10 o
  14   4 -15       53.08       51.37     13.08 o
  15   4 -15     1416.76     1451.95     54.56 o
  16   4 -15       27.07       47.09     17.73 o
  17   4 -15      317.90      369.11     42.29 o
  18   4 -15       73.34       97.26     28.64 o
  19   4 -15      160.27      170.86     19.42 o
  20   4 -15        9.53        4.46     21.82 o
  21   4 -15      171.63      184.66     21.19 o
  22   4 -15        7.39       -3.64     17.28 o
   0   5 -15      480.61      466.50     30.01 o
   1   5 -15      651.95      606.27     23.79 o
   2   5 -15       76.16       64.35      8.50 o
   3   5 -15      529.83      488.54     16.97 o
   4   5 -15       77.15       63.32      8.96 o
   5   5 -15       10.01        3.34      8.07 o
   6   5 -15      127.69      117.31     10.64 o
   7   5 -15       17.73       18.44      9.28 o
   8   5 -15      841.38      814.77     22.90 o
   9   5 -15      290.84      286.04     14.87 o
  10   5 -15       26.08       28.27     11.52 o
  11   5 -15      254.74      267.88     19.29 o
  12   5 -15      605.31      608.53     39.56 o
  13   5 -15       49.54       40.32     15.91 o
  14   5 -15      153.72      154.59     16.96 o
  15   5 -15      290.19      252.01     20.25 o
  16   5 -15       78.50       55.15     14.62 o
  17   5 -15       43.27       15.35     13.08 o
  18   5 -15        5.48       -7.83     12.23 o
  19   5 -15      122.68      132.31     18.35 o
  20   5 -15       18.20        7.87     13.72 o
  21   5 -15      109.54      110.94     24.55 o
   1   6 -15      465.96      433.78     22.82 o
   2   6 -15      155.28      133.73     14.79 o
   3   6 -15      431.62      445.75     22.18 o
   4   6 -15      477.78      481.78     26.37 o
   5   6 -15       10.56       -5.82      8.44 o
   6   6 -15       44.79       38.66      8.80 o
   7   6 -15      283.97      276.09     15.35 o
   8   6 -15        6.47        1.29      7.69 o
   9   6 -15      359.87      398.49     18.55 o
  10   6 -15       12.81        3.44     10.60 o
  11   6 -15        8.61       13.56     11.52 o
  12   6 -15       16.47       21.21     13.19 o
  13   6 -15       12.26       27.44     12.53 o
  14   6 -15       44.23       36.98     13.46 o
  15   6 -15        2.45        8.56     20.92 o
  16   6 -15       14.38       -2.14     12.67 o
  17   6 -15      131.90      107.73     17.97 o
  18   6 -15        8.68      -11.20     12.89 o
  19   6 -15       10.79      -13.72     13.72 o
   0   7 -15       16.78       34.56     18.19 o
   1   7 -15      752.10      728.07     28.91 o
   2   7 -15        0.32       32.64     12.53 o
   3   7 -15      400.97      422.08     23.12 o
   4   7 -15       11.53       20.01     10.29 o
   5   7 -15       45.36       51.96     12.22 o
   6   7 -15      143.45      161.76     17.03 o
   7   7 -15      244.67      222.79     18.96 o
   8   7 -15       54.48       62.13     13.81 o
   9   7 -15      289.78      329.19     30.92 o
  10   7 -15        6.71       28.52     13.17 o
  11   7 -15      297.29      289.39     21.83 o
  12   7 -15       58.70       72.62     19.10 o
  13   7 -15       70.42       69.85     16.04 o
  14   7 -15       29.46       52.00     15.67 o
  15   7 -15       10.57        5.96     12.43 o
  16   7 -15        1.42        8.10     13.97 o
  17   7 -15        2.69      -13.09     13.09 o
   1   8 -15        5.97        6.00     11.13 o
   2   8 -15       30.92       12.93     14.55 o
   3   8 -15      124.27      133.13     17.03 o
   4   8 -15       17.79       26.66     14.55 o
   5   8 -15      149.57      153.66     21.37 o
   6   8 -15       51.86       63.83     14.37 o
   7   8 -15       73.14       88.97     16.08 o
   8   8 -15       22.65       50.92     19.10 o
   9   8 -15       24.09       13.64     18.19 o
  10   8 -15      142.70      172.78     26.37 o
  11   8 -15       14.56       23.64     19.10 o
  12   8 -15       35.01       49.11     20.92 o
  13   8 -15       27.29       40.01     20.01 o
  14   8 -15        4.31       20.01     19.10 o
   0   9 -15        7.70      -14.55     14.55 o
   1   9 -15        5.05        2.70     22.73 o
   2   9 -15       78.12       89.32     16.39 o
   3   9 -15       62.36       77.59     15.74 o
   4   9 -15       13.95       10.46     12.86 o
   5   9 -15       48.34       71.72     15.39 o
   6   9 -15      234.42      250.98     30.92 o
   7   9 -15       16.64       40.92     20.01 o
   8   9 -15       11.98       30.92     19.10 o
   9   9 -15       30.33       58.20     21.82 o
  10   9 -15      127.13      185.51     28.19 o
   0   0 -14     1820.78     1842.37     46.38 o
   2   0 -14      965.69      954.48     23.19 o
   4   0 -14      974.50     1007.76     26.37 o
   6   0 -14      297.93      294.63     12.67 o
   8   0 -14     2377.53     2582.64     93.66 o
  10   0 -14     8005.97     7559.53    157.32 o
  12   0 -14     5711.63     5170.64    120.04 o
  14   0 -14      115.93      110.03     19.10 o
  16   0 -14       67.46       39.10     15.46 o
  18   0 -14      613.12      543.80     37.28 o
  20   0 -14       68.27       39.10     18.19 o
  22   0 -14        7.96        8.18     17.28 o
  24   0 -14      884.41      950.28     53.65 o
   1   1 -14      505.12      505.54     10.84 o
   2   1 -14      463.73      482.28     10.50 o
   3   1 -14      623.49      603.98     11.93 o
   4   1 -14      582.47      556.50     11.57 o
   5   1 -14     1958.29     1853.75     24.20 o
   6   1 -14      152.74      140.29      6.56 o
   7   1 -14      503.27      478.14     11.35 o
   8   1 -14     1491.35     1441.40     29.78 o
   9   1 -14        0.54        1.31      5.41 o
  10   1 -14      518.30      470.98     19.60 o
  11   1 -14     1679.32     1548.27     80.93 o
  12   1 -14      249.90      231.23     15.67 o
  13   1 -14      249.95      247.00     16.68 o
  14   1 -14      808.52      846.98     44.56 o
  15   1 -14      125.05      118.35     18.19 o
  16   1 -14      440.54      486.24     23.79 o
  17   1 -14       18.74       19.69     10.87 o
  18   1 -14       46.47       39.63     12.02 o
  19   1 -14        1.28       -9.95      9.95 o
  20   1 -14       92.31       90.78     15.39 o
  21   1 -14       55.16       61.71     14.10 o
  22   1 -14       83.92       77.76     16.04 o
  23   1 -14        2.27       -1.82     12.81 o
  24   1 -14       65.26       58.20     23.64 o
   0   2 -14     5162.00     4912.56     71.16 o
   1   2 -14     1064.73     1056.11     16.52 o
   2   2 -14     2849.94     2945.23     33.36 o
   3   2 -14     1085.75     1103.39     16.90 o
   4   2 -14      240.76      252.46      7.77 o
   5   2 -14     1022.78      968.23     17.85 o
   6   2 -14     1659.70     1600.75     21.80 o
   7   2 -14      316.48      309.42     12.42 o
   8   2 -14      420.06      424.56     14.64 o
   9   2 -14      545.86      533.33     16.62 o
  10   2 -14      103.51      114.00     30.46 o
  11   2 -14      383.61      390.68     29.55 o
  12   2 -14     3761.18     3681.44    101.39 o
  13   2 -14      183.78      154.88     14.46 o
  14   2 -14       51.44       36.80     10.87 o
  15   2 -14      474.76      435.79     22.48 o
  16   2 -14       87.04      103.60     14.10 o
  17   2 -14       51.26       41.36     12.53 o
  18   2 -14       28.01       36.04     12.17 o
  19   2 -14       38.99       48.78     16.37 o
  20   2 -14      494.53      491.30     47.29 o
  21   2 -14       20.67       30.47     13.17 o
  22   2 -14       12.58       20.54     13.17 o
  23   2 -14        4.49        5.77     12.89 o
  24   2 -14      429.24      406.49     38.19 o
   1   3 -14      402.36      456.58     10.58 o
   2   3 -14       58.25       59.63      5.12 o
   3   3 -14      710.24      696.91     12.72 o
   4   3 -14      750.82      711.89     12.72 o
   5   3 -14      785.87      784.27     19.23 o
   6   3 -14     2671.09     2694.96     46.20 o
   7   3 -14      396.24      398.47     14.85 o
   8   3 -14      887.47      828.67     20.82 o
   9   3 -14        7.98       -1.25      6.07 o
  10   3 -14       99.63      100.95     12.22 o
  11   3 -14      341.09      308.91     17.97 o
  12   3 -14      165.50      158.70     14.79 o
  13   3 -14      906.77      878.57     29.56 o
  14   3 -14        8.57       16.82     10.29 o
  15   3 -14      105.01       90.88     27.74 o
  16   3 -14      403.75      365.82     38.19 o
  17   3 -14       94.21       88.29     22.73 o
  18   3 -14       16.18       15.81     11.52 o
  19   3 -14       85.68       68.35     14.37 o
  20   3 -14      132.30      116.24     17.03 o
  21   3 -14      499.91      496.34     28.27 o
  22   3 -14       80.22       59.38     16.31 o
  23   3 -14       34.39        5.46     19.10 o
   0   4 -14       38.59       24.37      6.05 o
   1   4 -14       37.87       32.39      4.31 o
   2   4 -14      469.97      447.88     14.31 o
   3   4 -14     1050.32     1098.67     28.33 o
   4   4 -14       16.95       22.19      8.70 o
   5   4 -14     1601.37     1491.05     28.28 o
   6   4 -14      935.53      919.32     22.04 o
   7   4 -14      884.72      857.74     44.42 o
   8   4 -14        4.82        1.14      9.81 o
   9   4 -14     1394.10     1386.83     29.22 o
  10   4 -14      180.55      176.14     15.10 o
  11   4 -14      164.70      175.53     14.79 o
  12   4 -14       90.71       70.01     12.17 o
  13   4 -14       12.19       26.53     10.87 o
  14   4 -14       96.85      108.33     14.37 o
  15   4 -14      245.42      272.08     19.54 o
  16   4 -14       29.89       24.34     12.53 o
  17   4 -14      576.46      591.87     27.92 o
  18   4 -14        9.69       13.50     12.17 o
  19   4 -14       22.48       42.16     13.97 o
  20   4 -14        1.89       -1.29     12.17 o
  21   4 -14       34.82       54.16     15.73 o
  22   4 -14        1.04        2.73     19.10 o
   1   5 -14     1098.92     1086.23     32.90 o
   2   5 -14       63.75       68.46      8.15 o
   3   5 -14      287.34      257.80     12.83 o
   4   5 -14      317.83      319.43     22.13 o
   5   5 -14       55.57       56.05      9.06 o
   6   5 -14     1128.56     1085.67     25.53 o
   7   5 -14       31.82       39.67      8.56 o
   8   5 -14       78.68       90.49     13.40 o
   9   5 -14      627.87      583.81     19.94 o
  10   5 -14      628.96      630.29     25.72 o
  11   5 -14      397.96      417.37     22.18 o
  12   5 -14        1.50        3.32     10.23 o
  13   5 -14      400.15      413.34     23.41 o
  14   5 -14       30.17       28.87     19.55 o
  15   5 -14      133.44       96.06     15.51 o
  16   5 -14       74.87       51.85     14.10 o
  17   5 -14       65.62       75.68     15.27 o
  18   5 -14       64.58       60.64     15.27 o
  19   5 -14      127.88      142.32     28.19 o
  20   5 -14       53.61       15.46     13.97 o
  21   5 -14      384.77      382.84     36.37 o
   0   6 -14      870.89      710.21     38.19 o
   1   6 -14      917.95      773.64     29.10 o
   2   6 -14      182.83      187.83     18.64 o
   3   6 -14      891.15      924.00     31.18 o
   4   6 -14      913.93      943.85     26.99 o
   5   6 -14       82.16       91.36     10.40 o
   6   6 -14      603.14      603.48     19.76 o
   7   6 -14       99.35       97.14     10.79 o
   8   6 -14      160.46      139.21     12.40 o
   9   6 -14      410.37      394.98     24.10 o
  10   6 -14       26.88       13.53     17.28 o
  11   6 -14       90.18       86.44     14.46 o
  12   6 -14      227.22      198.28     18.32 o
  13   6 -14        7.51       10.46     11.52 o
  14   6 -14       11.06       14.70     11.88 o
  15   6 -14       21.92       24.96     12.67 o
  16   6 -14       46.29       46.38     14.20 o
  17   6 -14      132.62      148.14     18.90 o
  18   6 -14       77.97       99.66     17.60 o
  19   6 -14        0.60       -9.40     13.17 o
  20   6 -14       29.57       32.74     20.01 o
   1   7 -14      480.09      496.23     24.43 o
   2   7 -14       98.36       80.64     13.81 o
   3   7 -14      507.06      464.72     24.11 o
   4   7 -14       53.09       53.74     13.50 o
   5   7 -14       78.14       88.29     14.15 o
   6   7 -14      181.08      195.31     17.67 o
   7   7 -14      203.11      213.45     19.55 o
   8   7 -14       10.84        5.73     13.35 o
   9   7 -14      389.32      416.51     23.79 o
  10   7 -14       19.21       15.99     12.17 o
  11   7 -14       89.54       83.40     17.28 o
  12   7 -14        6.98       11.68     12.17 o
  13   7 -14      121.55      119.40     17.22 o
  14   7 -14       11.15       14.53     17.73 o
  15   7 -14        0.64      -22.14     24.10 o
  16   7 -14        1.44      -11.77     12.17 o
  17   7 -14       17.50       14.08     14.75 o
   0   8 -14      120.85       98.21     21.82 o
   1   8 -14        8.49       23.87     11.52 o
   2   8 -14       45.52       36.60     13.08 o
   3   8 -14      304.22      345.33     22.48 o
   4   8 -14        7.54       19.07     11.52 o
   5   8 -14       99.26       98.22     15.74 o
   6   8 -14        1.99        1.97     14.10 o
   7   8 -14       82.91       86.39     20.92 o
   8   8 -14       50.13       78.21     20.92 o
   9   8 -14       23.25       32.74     19.10 o
  10   8 -14       47.11       82.75     21.82 o
  11   8 -14       15.06        1.82     16.37 o
  12   8 -14       18.89       25.46     19.10 o
  13   8 -14       21.33       23.89     33.19 o
  14   8 -14       69.89       66.79     41.38 o
  15   8 -14       20.71        4.61     14.10 o
   1   9 -14       13.66       31.85     13.17 o
   2   9 -14       30.65       41.48     13.17 o
   3   9 -14       38.95       57.29     14.79 o
   4   9 -14       26.17       32.28     13.50 o
   5   9 -14       82.09       66.61     15.39 o
   6   9 -14       19.91       61.84     20.92 o
   7   9 -14        4.06        4.55     18.19 o
   8   9 -14      126.01      155.50     26.37 o
   9   9 -14      101.62       97.30     23.64 o
  10   9 -14        5.32       16.37     19.10 o
  11   9 -14       90.31      113.67     24.55 o
   0  10 -14       42.88       43.65     20.92 o
   1  10 -14        4.76       -3.64     16.37 o
   2  10 -14        2.25       -0.91     17.28 o
   3  10 -14       11.78       25.46     20.01 o
   2   0 -13      864.43      941.04     20.83 o
   4   0 -13      612.38      626.07     16.96 o
   6   0 -13     1039.75     1134.65     24.60 o
   8   0 -13      110.01       98.33     20.92 o
  10   0 -13       94.58       96.39     14.55 o
  12   0 -13     2296.91     2312.51     67.29 o
  14   0 -13      160.87      138.22     20.01 o
  16   0 -13       50.62       29.10     15.46 o
  18   0 -13      661.24      618.37     37.28 o
  20   0 -13       32.81        0.00     15.46 o
  22   0 -13       84.89       75.48     22.73 o
  24   0 -13      165.90      132.77     27.28 o
   0   1 -13     1043.62     1260.92     24.98 o
   1   1 -13      431.21      446.38      9.56 o
   2   1 -13      549.70      432.74      9.58 o
   3   1 -13      559.97      497.26     10.53 o
   4   1 -13      138.62      158.48      6.55 o
   5   1 -13     1801.19     1751.55     22.80 o
   6   1 -13     2732.43     2651.73     30.91 o
   7   1 -13      116.25      121.76      6.37 o
   8   1 -13      693.63      719.39     17.28 o
   9   1 -13      156.18      159.49     11.88 o
  10   1 -13      490.13      475.47     19.60 o
  11   1 -13      477.76      461.32     20.19 o
  12   1 -13      330.90      379.49     19.60 o
  13   1 -13      319.63      274.56     17.67 o
  14   1 -13      400.75      377.48     20.55 o
  15   1 -13       28.40        9.94      9.17 o
  16   1 -13        8.83       12.73     11.82 o
  17   1 -13       48.59       44.51     11.88 o
  18   1 -13      411.94      407.87     22.77 o
  19   1 -13       77.85       87.80     14.10 o
  20   1 -13        1.95        8.35     10.60 o
  21   1 -13       39.67       27.74     12.86 o
  22   1 -13       10.08       -7.77     11.88 o
  23   1 -13        9.29        5.15     12.23 o
  24   1 -13      144.44      107.56     18.61 o
   1   2 -13     1184.68     1120.91     16.57 o
   2   2 -13       12.54        7.40      3.90 o
   3   2 -13     1881.25     1906.98     23.77 o
   4   2 -13      530.88      608.21     11.58 o
   5   2 -13      349.98      351.19      8.75 o
   6   2 -13       73.46       82.17      8.63 o
   7   2 -13      167.12      146.89     10.40 o
   8   2 -13      270.85      273.30     11.72 o
   9   2 -13       97.91       97.67      8.37 o
  10   2 -13     5378.46     5241.57    166.41 o
  11   2 -13       52.06       68.09     10.60 o
  12   2 -13      247.40      236.45     16.08 o
  13   2 -13      248.12      241.42     21.37 o
  14   2 -13       32.36       30.97     10.87 o
  15   2 -13      471.16      373.02     20.83 o
  16   2 -13      284.54      355.32     42.74 o
  17   2 -13       38.54       29.55     11.57 o
  18   2 -13       18.95       12.73     10.29 o
  19   2 -13       14.62       12.73     11.57 o
  20   2 -13      333.72      332.87     37.28 o
  21   2 -13        1.13        2.97     15.00 o
  22   2 -13       85.90       71.65     15.67 o
  23   2 -13       12.28       25.35     13.17 o
  24   2 -13       63.89       67.29     22.73 o
   0   3 -13     1492.66     1600.79     29.71 o
   1   3 -13      249.00      256.64      8.06 o
   2   3 -13     1120.66     1038.19     24.37 o
   3   3 -13     1171.35     1182.87     17.18 o
   4   3 -13      401.13      411.15      8.96 o
   5   3 -13      725.24      764.87     20.60 o
   6   3 -13     1850.95     1832.31     59.14 o
   7   3 -13      206.61      174.65     10.32 o
   8   3 -13      238.64      256.34     12.62 o
   9   3 -13      255.61      267.51     12.92 o
  10   3 -13     1028.39     1036.41     69.57 o
  11   3 -13      266.85      222.38     15.39 o
  12   3 -13       15.43        3.20      8.66 o
  13   3 -13     1020.58      925.73     29.85 o
  14   3 -13     1091.83     1007.01     32.43 o
  15   3 -13      235.35      243.64     18.61 o
  16   3 -13       43.96       31.70     11.52 o
  17   3 -13      118.89      100.32     27.74 o
  18   3 -13      255.73      213.11     18.61 o
  19   3 -13       39.15       -2.07     22.73 o
  20   3 -13      261.60      264.39     21.48 o
  21   3 -13      127.58       93.25     15.92 o
  22   3 -13       13.68       16.48     13.17 o
  23   3 -13      175.20      227.06     22.40 o
  24   3 -13       29.22       32.74     20.92 o
   1   4 -13      270.68      273.89      8.61 o
   2   4 -13     1069.98     1116.83     17.10 o
   3   4 -13     1402.85     1372.43     37.13 o
   4   4 -13      371.50      346.11     14.44 o
   5   4 -13     1219.29     1216.81     25.16 o
   6   4 -13     2887.70     2827.48     67.37 o
   7   4 -13     1492.16     1483.74     29.05 o
   8   4 -13       32.23       23.78      9.83 o
   9   4 -13      860.23      835.12     22.05 o
  10   4 -13      105.80       97.19     12.43 o
  11   4 -13       52.21       58.09     11.57 o
  12   4 -13      287.85      289.31     18.61 o
  13   4 -13      149.88      170.63     30.01 o
  14   4 -13      167.74      172.23     16.31 o
  15   4 -13      176.76      180.51     17.22 o
  16   4 -13      104.65      129.64     16.31 o
  17   4 -13       49.16       60.45     13.55 o
  18   4 -13        9.13       10.63     11.77 o
  19   4 -13       38.39       35.76     13.81 o
  20   4 -13       14.93       22.11     12.89 o
  21   4 -13       23.22       34.20     14.75 o
  22   4 -13      107.94      162.38     20.31 o
  23   4 -13       38.12       36.37     20.92 o
   0   5 -13        3.23       28.81      7.02 o
   1   5 -13     1656.66     1560.89     32.91 o
   2   5 -13       12.24       12.86      6.50 o
   3   5 -13       52.88       44.43      7.47 o
   4   5 -13      534.75      514.51     16.90 o
   5   5 -13      541.74      515.56     33.23 o
   6   5 -13       99.95      152.09     18.70 o
   7   5 -13      201.56      219.27     13.13 o
   8   5 -13      944.40      896.67     23.61 o
   9   5 -13      574.53      603.61     20.12 o
  10   5 -13       51.73       44.74     11.13 o
  11   5 -13      759.96      733.69     70.93 o
  12   5 -13       13.68       14.55     10.93 o
  13   5 -13      351.51      356.44     29.10 o
  14   5 -13       40.67       43.47     12.67 o
  15   5 -13      253.35      210.18     19.00 o
  16   5 -13        8.99       -1.74     11.10 o
  17   5 -13      246.76      269.72     27.74 o
  18   5 -13        3.85        9.23     15.00 o
  19   5 -13      270.95      292.46     28.19 o
  20   5 -13        0.61       21.12     13.76 o
  21   5 -13       99.29      100.96     21.37 o
  22   5 -13        4.43        2.73     17.28 o
   1   6 -13     1286.69     1160.98     35.47 o
   2   6 -13       14.27       14.55     14.55 o
   3   6 -13     1377.46     1248.97     27.10 o
   4   6 -13       83.19      106.59     10.93 o
   5   6 -13      485.34      465.92     17.67 o
   6   6 -13       60.73       75.76     10.14 o
   7   6 -13      201.41      177.57     12.42 o
   8   6 -13        5.99       10.36      7.84 o
   9   6 -13      261.83      314.30     19.93 o
  10   6 -13      347.44      322.76     20.55 o
  11   6 -13      175.90      173.59     16.96 o
  12   6 -13       23.65       23.88     12.17 o
  13   6 -13      140.63      150.40     16.96 o
  14   6 -13        8.63        5.30     11.10 o
  15   6 -13       44.78       60.53     22.73 o
  16   6 -13        3.01       12.38     13.19 o
  17   6 -13       78.70       60.45     15.39 o
  18   6 -13        5.98       -2.33     12.23 o
  19   6 -13        6.81      -11.82     11.82 o
  20   6 -13       11.17      -10.00     16.37 o
   0   7 -13       82.40       55.47     18.19 o
   1   7 -13      143.86      142.64     15.39 o
   2   7 -13       85.08       82.56     15.00 o
   3   7 -13      562.41      576.90     25.39 o
   4   7 -13       12.69        8.18     10.29 o
   5   7 -13      127.98      130.43     14.79 o
   6   7 -13      326.09      344.65     20.25 o
   7   7 -13       87.83       89.67     11.67 o
   8   7 -13      515.43      509.46     24.75 o
   9   7 -13      224.27      245.99     18.96 o
  10   7 -13      151.57      187.14     17.97 o
  11   7 -13      145.33      148.62     17.22 o
  12   7 -13       78.46       87.46     15.27 o
  13   7 -13       64.85       73.06     15.67 o
  14   7 -13       40.79       36.62     13.97 o
  15   7 -13       48.72       68.20     16.16 o
  16   7 -13      134.90      128.70     18.57 o
  17   7 -13       27.90       31.61     14.86 o
  18   7 -13        0.50      -12.89     12.89 o
   1   8 -13       22.61        0.68     10.05 o
   2   8 -13       10.55        9.55     10.93 o
   3   8 -13      179.58      189.89     18.00 o
   4   8 -13      267.24      269.32     20.58 o
   5   8 -13      129.84      145.30     21.82 o
   6   8 -13        0.21        2.35     11.52 o
   7   8 -13       39.93       18.19     15.46 o
   8   8 -13        7.51       15.46     16.37 o
   9   8 -13       48.95       34.56     17.28 o
  10   8 -13       13.17       11.82     16.37 o
  11   8 -13       96.06      118.06     17.46 o
  12   8 -13       21.70       20.67     30.01 o
  13   8 -13       92.26      110.02     18.12 o
  14   8 -13       51.38       64.56     16.16 o
  15   8 -13       33.84       38.94     23.19 o
   0   9 -13        4.68       10.91     17.28 o
   1   9 -13       36.54       19.14     15.91 o
   2   9 -13       17.98       22.28     12.22 o
   3   9 -13       27.87       16.72     25.01 o
   4   9 -13       63.33       70.44     15.02 o
   5   9 -13       28.01        5.91     13.64 o
   6   9 -13      149.47      172.78     26.37 o
   7   9 -13       20.97       30.92     19.10 o
   8   9 -13       12.99       10.91     18.19 o
   9   9 -13       62.55       80.93     22.73 o
  10   9 -13       38.31       50.92     20.01 o
  11   9 -13      123.90      156.41     26.37 o
   1  10 -13        4.09        0.91     17.73 o
   2  10 -13        1.11       -7.27     12.22 o
   3  10 -13       29.94       33.13     14.10 o
   4  10 -13       13.63       14.55     18.19 o
   5  10 -13      108.21      140.04     26.37 o
   0   0 -12     5191.86     5674.42    110.03 o
   2   0 -12     2866.84     2698.06     42.08 o
   4   0 -12      711.62      654.96     16.57 o
   6   0 -12       50.52       67.29      6.33 o
   8   0 -12     1031.13     1005.76     36.37 o
  10   0 -12     1206.45     1153.98     41.83 o
  12   0 -12      128.26      112.76     16.37 o
  14   0 -12     3513.55     3626.54     94.57 o
  16   0 -12      201.61      205.52     23.64 o
  18   0 -12       97.04      124.58     21.82 o
  20   0 -12      135.99      127.31     23.64 o
  22   0 -12       18.61      -14.55     14.55 o
  24   0 -12      512.60      549.25     42.74 o
   1   1 -12     1082.49     1029.92     15.05 o
   2   1 -12      484.05      438.49     10.29 o
   3   1 -12      395.88      400.78      8.96 o
   4   1 -12       52.53       64.93      6.06 o
   5   1 -12      240.93      208.21     13.39 o
   6   1 -12      595.92      604.08     12.09 o
   7   1 -12      164.66      163.59      7.61 o
   8   1 -12       82.32       89.63      9.12 o
   9   1 -12     1224.85     1212.66     29.58 o
  10   1 -12     5920.83     5655.44     87.13 o
  11   1 -12       98.55       87.47     10.60 o
  12   1 -12      211.85      193.95     14.10 o
  13   1 -12      210.85      188.45     31.37 o
  14   1 -12      101.98      103.16     20.01 o
  15   1 -12      207.87      195.94     19.10 o
  16   1 -12        3.71       -7.87      7.87 o
  17   1 -12       17.73       25.46     10.93 o
  18   1 -12      117.05      105.31     14.10 o
  19   1 -12       84.68       74.40     13.46 o
  20   1 -12        4.61       -3.64      9.58 o
  21   1 -12      160.48      175.01     18.65 o
  22   1 -12      169.23      181.29     30.92 o
  23   1 -12       28.41       39.26     17.28 o
  24   1 -12      113.94      137.81     18.96 o
  25   1 -12        1.60       30.01     20.92 o
   0   2 -12      155.14      157.74      8.73 o
   1   2 -12      890.14      848.44     13.58 o
   2   2 -12      308.64      265.48      8.94 o
   3   2 -12     2406.31     2519.79     29.01 o
   4   2 -12     2910.08     3285.87     35.59 o
   5   2 -12      113.48       95.08      4.96 o
   6   2 -12       28.63       49.51      7.60 o
   7   2 -12      309.81      310.88     12.08 o
   8   2 -12     2624.42     2654.18     39.37 o
   9   2 -12      672.04      629.97     21.86 o
  10   2 -12     1867.58     1771.61     39.56 o
  11   2 -12      267.41      247.33     16.08 o
  12   2 -12       95.22       78.41     10.87 o
  13   2 -12       94.32       80.52     13.19 o
  14   2 -12      851.68      822.92     28.21 o
  15   2 -12      164.87      152.72     15.10 o
  16   2 -12      142.63      121.67     14.10 o
  17   2 -12       20.85       17.33     10.87 o
  18   2 -12      330.01      325.68     21.22 o
  19   2 -12        6.35        1.38     16.82 o
  20   2 -12      189.44      194.89     18.61 o
  21   2 -12       32.01       23.80     13.17 o
  22   2 -12        8.04        4.22     11.52 o
  23   2 -12        2.82        4.59     12.53 o
  24   2 -12       46.53       57.25     16.16 o
  25   2 -12       71.62       81.84     24.55 o
   1   3 -12     1534.64     1556.82     21.26 o
   2   3 -12      880.68      833.27     15.44 o
   3   3 -12     2295.14     2323.36     27.51 o
   4   3 -12       47.58       60.07      6.55 o
   5   3 -12     2743.60     2720.56     39.18 o
   6   3 -12        1.87       -5.99      5.99 o
   7   3 -12      616.01      547.23     17.62 o
   8   3 -12       28.37       25.24      6.64 o
   9   3 -12      558.08      562.53     17.31 o
  10   3 -12      664.59      644.80     39.10 o
  11   3 -12      211.05      164.06     29.55 o
  12   3 -12       84.48       90.13     12.17 o
  13   3 -12     1208.32     1053.95     32.13 o
  14   3 -12      337.08      376.61     21.48 o
  15   3 -12      282.01      301.65     27.28 o
  16   3 -12      267.36      230.54     20.46 o
  17   3 -12      101.18      117.66     17.28 o
  18   3 -12       24.51       10.46     10.29 o
  19   3 -12       40.03       40.01     13.08 o
  20   3 -12       27.87       34.38     13.17 o
  21   3 -12      118.69      130.79     17.22 o
  22   3 -12      159.83      178.78     20.19 o
  23   3 -12       66.22       85.88     17.22 o
  24   3 -12        2.51       41.83     20.92 o
   0   4 -12      218.92      232.85     11.27 o
   1   4 -12      904.78      901.43     15.37 o
   2   4 -12      526.33      557.28     13.21 o
   3   4 -12      676.83      646.18     34.21 o
   4   4 -12     2181.68     2235.35     50.12 o
   5   4 -12      590.43      550.42     16.45 o
   6   4 -12     1412.93     1301.22     26.05 o
   7   4 -12      788.79      767.86     27.14 o
   8   4 -12     1066.30     1067.07     24.31 o
   9   4 -12      847.73      864.52     31.01 o
  10   4 -12      646.59      636.95     24.70 o
  11   4 -12      352.70      378.87     23.19 o
  12   4 -12     1083.95     1064.21     60.47 o
  13   4 -12     1371.83     1345.37     37.28 o
  14   4 -12     1124.96     1189.30     35.65 o
  15   4 -12      602.48      611.76     46.83 o
  16   4 -12      257.85      216.75     18.25 o
  17   4 -12        8.76       12.47     14.55 o
  18   4 -12        7.30       -1.66     10.43 o
  19   4 -12      197.59      171.12     18.25 o
  20   4 -12       15.12       17.52     12.89 o
  21   4 -12       86.15       93.31     16.96 o
  22   4 -12       66.11       68.68     16.39 o
  23   4 -12      153.96      149.14     25.46 o
   1   5 -12     1708.74     1615.84     28.49 o
   2   5 -12      157.72      169.62     10.30 o
   3   5 -12      294.03      312.33     13.59 o
   4   5 -12      512.14      562.07     18.84 o
   5   5 -12      951.64      897.52     22.54 o
   6   5 -12     1516.91     1427.13     29.05 o
   7   5 -12     1021.37     1040.56     24.85 o
   8   5 -12      351.82      395.05     16.41 o
   9   5 -12     1381.55     1305.27     36.83 o
  10   5 -12      167.78      193.96     16.31 o
  11   5 -12      572.79      557.31     23.77 o
  12   5 -12       32.38       38.39     11.88 o
  13   5 -12       66.86       64.39     13.19 o
  14   5 -12      153.60      163.99     16.57 o
  15   5 -12       70.29       57.07     13.32 o
  16   5 -12      102.76      102.01     15.51 o
  17   5 -12      102.28      122.67     40.01 o
  18   5 -12        8.43       11.68     12.02 o
  19   5 -12      233.82      234.52     45.01 o
  20   5 -12        2.36       27.92     13.76 o
  21   5 -12       83.54       92.66     28.64 o
  22   5 -12        6.62       19.10     18.19 o
   0   6 -12     1073.71      962.11     41.83 o
   1   6 -12     1172.81     1103.61     32.15 o
   2   6 -12      338.63      354.31     14.95 o
   3   6 -12     1081.26     1067.97     24.91 o
   4   6 -12        6.73        2.13     10.64 o
   5   6 -12      924.77      894.13     23.45 o
   6   6 -12      181.89      190.72     24.28 o
   7   6 -12      502.52      508.11     18.89 o
   8   6 -12      455.45      471.31     18.63 o
   9   6 -12      201.52      222.02     26.37 o
  10   6 -12       23.84       18.09     11.36 o
  11   6 -12      364.52      341.14     21.36 o
  12   6 -12       44.34       21.75     11.10 o
  13   6 -12      257.58      222.55     18.77 o
  14   6 -12       60.74       63.84     16.37 o
  15   6 -12      153.72      154.02     17.46 o
  16   6 -12       67.77       60.92     14.42 o
  17   6 -12       89.10       63.42     15.07 o
  18   6 -12        3.28       -6.32     26.37 o
  19   6 -12       51.75       38.72     20.92 o
  20   6 -12        3.95        3.66     12.78 o
   1   7 -12       17.84       10.79      9.58 o
   2   7 -12        5.20        4.05      9.95 o
   3   7 -12      556.21      561.90     24.75 o
   4   7 -12      161.08      152.94     30.92 o
   5   7 -12      223.14      225.26     17.60 o
   6   7 -12        8.01       10.60      8.74 o
   7   7 -12       41.56       39.15      9.79 o
   8   7 -12        8.78      -10.05     10.05 o
   9   7 -12      237.61      261.08     24.55 o
  10   7 -12       87.40      117.91     18.64 o
  11   7 -12      208.71      214.09     18.90 o
  12   7 -12       38.90       19.72     20.46 o
  13   7 -12        8.35       -1.40     17.28 o
  14   7 -12       34.22       49.03     14.86 o
  15   7 -12      105.83      108.87     36.37 o
  16   7 -12        3.55        1.61     12.43 o
  17   7 -12       19.89       11.66     13.97 o
  18   7 -12        1.89       -0.91     22.73 o
   0   8 -12      574.46      557.44     37.28 o
   1   8 -12       59.50       79.96     13.50 o
   2   8 -12       40.35       27.19     12.17 o
   3   8 -12      103.09      106.36     14.46 o
   4   8 -12       44.64       56.08     13.08 o
   5   8 -12      158.66      167.41     16.96 o
   6   8 -12       86.92      114.44     15.39 o
   7   8 -12       47.32       40.92     17.28 o
   8   8 -12        1.65       -9.09     13.64 o
   9   8 -12       66.33       81.84     20.01 o
  10   8 -12        7.22       -1.92     11.78 o
  11   8 -12      240.16      262.42     21.75 o
  12   8 -12       14.83       20.13     22.28 o
  13   8 -12       93.29       91.86     16.80 o
  14   8 -12        0.42       -3.18     31.37 o
  15   8 -12       26.74       29.10     24.55 o
  16   8 -12       30.08      -21.82     21.82 o
   1   9 -12       49.33       59.91     13.81 o
   2   9 -12        7.84       26.91     12.53 o
   3   9 -12       54.73       59.86     13.50 o
   4   9 -12       25.74       29.55     12.22 o
   5   9 -12       23.64       25.46     16.37 o
   6   9 -12        1.36       30.92     18.19 o
   7   9 -12       63.09       80.93     20.92 o
   8   9 -12       60.89       51.83     20.92 o
   9   9 -12       35.76       49.11     21.82 o
  10   9 -12        4.32        8.18     17.28 o
  11   9 -12       43.76       40.01     19.10 o
   0  10 -12        1.62      -15.46     15.46 o
   1  10 -12       17.48       24.10     13.50 o
   2  10 -12        0.12       -5.09     11.88 o
   3  10 -12       17.51       12.73     18.19 o
   4  10 -12        0.08       32.74     20.01 o
   5  10 -12      122.65      153.68     26.37 o
   6  10 -12      154.55      242.80     30.01 o
   7  10 -12       67.89       73.66     22.73 o
   2   0 -11      223.79      196.08     15.91 o
   4   0 -11      478.47      416.24     24.10 o
   6   0 -11      943.57      980.02     35.92 o
   8   0 -11      743.39      785.69     30.92 o
  10   0 -11      235.00      294.63     20.92 o
  12   0 -11       11.61       10.00     10.91 o
  14   0 -11      453.34      431.95     29.10 o
  16   0 -11       21.36       56.38     15.46 o
  18   0 -11     1505.18     1466.80     58.20 o
  20   0 -11      174.96      159.14     24.55 o
  22   0 -11      568.22      551.07     40.92 o
  24   0 -11       53.23       47.29     21.82 o
   0   1 -11     1378.25     1117.53     30.92 o
   1   1 -11     1905.82     1795.75     21.54 o
   2   1 -11        9.63       10.61      2.59 o
   3   1 -11      548.77      542.14     12.99 o
   4   1 -11      893.54      877.87     13.40 o
   5   1 -11      104.68      101.19      5.14 o
   6   1 -11    15186.84    16362.60    168.53 o
   7   1 -11      936.86      994.36     20.89 o
   8   1 -11     6001.59     6563.90    113.20 o
   9   1 -11     1437.04     1451.87     32.79 o
  10   1 -11      640.21      615.22     28.19 o
  11   1 -11     1013.16     1027.37     28.29 o
  12   1 -11       27.00       26.30      8.66 o
  13   1 -11       17.00       24.86      8.66 o
  14   1 -11      597.04      555.84     23.12 o
  15   1 -11      334.74      297.41     18.32 o
  16   1 -11        2.24       -5.25      8.66 o
  17   1 -11        6.25        8.64      9.65 o
  18   1 -11      775.00      796.43     29.85 o
  19   1 -11      118.80       90.14     15.46 o
  20   1 -11      256.46      295.76     21.19 o
  21   1 -11       45.44       27.42     12.53 o
  22   1 -11       62.40       92.79     16.37 o
  23   1 -11       38.05       50.92     14.79 o
  24   1 -11      268.45      308.76     23.79 o
  25   1 -11       26.75       34.30     16.04 o
   1   2 -11      733.88      683.94     11.57 o
   2   2 -11     3525.73     3863.23     64.97 o
   3   2 -11     1441.97     1531.55     19.50 o
   4   2 -11      765.72      650.81     15.49 o
   5   2 -11      354.19      382.32      8.45 o
   6   2 -11        3.71        0.61      4.20 o
   7   2 -11      751.97      729.77     17.13 o
   8   2 -11     5189.90     5288.27    117.81 o
   9   2 -11     1714.75     1708.80     36.97 o
  10   2 -11     2011.74     2146.02     60.02 o
  11   2 -11      135.69      141.29     11.88 o
  12   2 -11      712.39      705.07     35.92 o
  13   2 -11      140.55      152.29     13.19 o
  14   2 -11       70.49       31.97     21.37 o
  15   2 -11      255.04      257.84     17.60 o
  16   2 -11     1557.62     1663.60     61.84 o
  17   2 -11      169.72      150.38     15.43 o
  18   2 -11       52.11       52.84     12.53 o
  19   2 -11       51.96       48.72     12.81 o
  20   2 -11      109.37      119.17     15.67 o
  21   2 -11       64.99       69.73     14.75 o
  22   2 -11      163.03      153.51     18.61 o
  23   2 -11       69.10       95.43     16.57 o
  24   2 -11      158.54      133.13     22.73 o
  25   2 -11        3.01        0.91     18.19 o
   0   3 -11       79.83       75.75      6.73 o
   1   3 -11      668.36      620.21     11.42 o
   2   3 -11        3.03        5.91      2.89 o
   3   3 -11     4398.92     4415.75     45.53 o
   4   3 -11       91.11      119.14     14.58 o
   5   3 -11     4334.31     4421.30     55.99 o
   6   3 -11        7.63        5.15      5.25 o
   7   3 -11     1474.87     1450.49     26.42 o
   8   3 -11     2930.86     3059.55     58.62 o
   9   3 -11      986.39      949.69     26.98 o
  10   3 -11      130.60      103.60     11.24 o
  11   3 -11      230.32      188.09     13.81 o
  12   3 -11     2513.08     2481.45     89.12 o
  13   3 -11      455.18      470.53     21.83 o
  14   3 -11       94.82       81.19     12.81 o
  15   3 -11      378.66      421.06     22.40 o
  16   3 -11        4.00       -4.55     10.00 o
  17   3 -11      246.93      249.76     35.47 o
  18   3 -11      205.81      175.03     18.64 o
  19   3 -11       53.49       54.25     13.72 o
  20   3 -11      371.54      366.78     23.31 o
  21   3 -11       43.21       44.54     14.10 o
  22   3 -11       40.66       49.98     14.75 o
  23   3 -11      147.95      140.49     19.54 o
  24   3 -11      102.73      157.32     27.28 o
   1   4 -11     1237.88     1201.85     22.18 o
   2   4 -11      137.48      158.98      9.10 o
   3   4 -11      758.65      744.75     17.89 o
   4   4 -11      989.22     1000.20     23.55 o
   5   4 -11      152.08      114.81     11.52 o
   6   4 -11       75.04       74.68      8.04 o
   7   4 -11      289.96      271.14     12.58 o
   8   4 -11       20.56       31.80     16.93 o
   9   4 -11      619.46      652.44     23.77 o
  10   4 -11       14.68       22.26      9.17 o
  11   4 -11      976.89      956.42     29.77 o
  12   4 -11       33.77       31.83     10.87 o
  13   4 -11     1884.92     1804.67     44.24 o
  14   4 -11      530.87      472.05     33.19 o
  15   4 -11      368.13      432.98     23.31 o
  16   4 -11      513.73      495.15     24.98 o
  17   4 -11       44.09       40.78     12.02 o
  18   4 -11        3.87       -7.44     10.25 o
  19   4 -11      176.70      181.69     17.97 o
  20   4 -11       57.25       67.16     15.07 o
  21   4 -11      392.77      361.32     25.10 o
  22   4 -11      223.85      255.97     22.50 o
  23   4 -11      262.30      283.72     31.83 o
  24   4 -11       13.64        5.46     18.19 o
   0   5 -11       51.80       69.21     20.46 o
   1   5 -11     1275.23     1201.46     19.39 o
   2   5 -11      141.26      166.45     10.26 o
   3   5 -11     1413.14     1407.96     27.07 o
   4   5 -11       65.48       63.16      8.21 o
   5   5 -11      927.07      845.76     21.33 o
   6   5 -11      396.12      452.23     17.51 o
   7   5 -11      980.71      901.64     22.91 o
   8   5 -11       40.67       54.83      9.20 o
   9   5 -11     1632.41     1618.54     74.11 o
  10   5 -11       52.33       74.19     12.43 o
  11   5 -11      481.17      460.52     22.66 o
  12   5 -11      530.18      487.00     36.83 o
  13   5 -11       85.13       45.94     12.02 o
  14   5 -11       54.45       57.00     12.67 o
  15   5 -11       31.35       27.33     23.19 o
  16   5 -11        6.60       -6.83      9.83 o
  17   5 -11      201.67      168.59     20.01 o
  18   5 -11      138.84      135.04     31.37 o
  19   5 -11       66.57       52.44     14.20 o
  20   5 -11       10.88        2.52     12.43 o
  21   5 -11        1.69       -4.50     12.43 o
  22   5 -11       10.23      -15.46     15.46 o
   1   6 -11      970.70      928.17     27.37 o
   2   6 -11     1197.85     1180.51     25.65 o
   3   6 -11      724.97      701.13     20.23 o
   4   6 -11        7.25        8.18      7.35 o
   5   6 -11      442.29      423.65     16.78 o
   6   6 -11      164.09      174.53     12.54 o
   7   6 -11     1127.86     1087.17     26.78 o
   8   6 -11       22.38       18.44     10.23 o
   9   6 -11      421.07      412.20     26.83 o
  10   6 -11      217.24      208.52     17.33 o
  11   6 -11      195.64      170.44     16.57 o
  12   6 -11        0.37       -7.96     10.05 o
  13   6 -11      159.15      160.77     17.04 o
  14   6 -11        1.01        6.11     10.74 o
  15   6 -11      344.25      381.11     23.56 o
  16   6 -11       80.54       74.75     15.07 o
  17   6 -11       52.74       41.02     14.20 o
  18   6 -11        3.80      -11.10     11.10 o
  19   6 -11      155.29      164.88     26.37 o
  20   6 -11       40.00       59.76     15.73 o
   0   7 -11       17.81       -2.73     13.64 o
   1   7 -11       66.64       66.99     12.22 o
   2   7 -11       52.70       41.65     11.24 o
   3   7 -11      230.72      242.53     17.67 o
   4   7 -11        1.18       -8.09      9.31 o
   5   7 -11      380.01      414.92     20.95 o
   6   7 -11      198.65      177.16     13.47 o
   7   7 -11       68.44       45.38     12.53 o
   8   7 -11       45.71       37.71     12.17 o
   9   7 -11      108.72       95.96     14.10 o
  10   7 -11      312.78      328.18     21.75 o
  11   7 -11       90.33       92.38     14.62 o
  12   7 -11       43.01       29.23     12.89 o
  13   7 -11        4.00      -26.37     28.19 o
  14   7 -11       44.08       32.47     13.76 o
  15   7 -11       90.32       99.97     25.01 o
  16   7 -11      152.50      204.15     20.71 o
  17   7 -11        0.92       -4.64     12.62 o
  18   7 -11        0.30       34.56     24.55 o
   1   8 -11      162.17      169.38     16.68 o
   2   8 -11      159.99      195.45     17.67 o
   3   8 -11      106.24       94.53     14.46 o
   4   8 -11       65.92       59.08     19.10 o
   5   8 -11       68.20       61.19     13.17 o
   6   8 -11        7.51       12.73     14.55 o
   7   8 -11      167.97      190.97     24.55 o
   8   8 -11       36.46       57.29     17.28 o
   9   8 -11      160.66      137.53     16.81 o
  10   8 -11        1.12        9.72     14.10 o
  11   8 -11      225.46      235.36     20.31 o
  12   8 -11       16.19       22.33     14.20 o
  13   8 -11      113.53       99.91     17.70 o
  14   8 -11        7.38      -15.46     22.73 o
  15   8 -11       92.67       91.85     29.10 o
  16   8 -11        2.85       15.46     24.55 o
   0   9 -11        8.39       -3.64     13.64 o
   1   9 -11       44.24       41.28     13.17 o
   2   9 -11       75.43       56.37     13.81 o
   3   9 -11       50.98       39.61     16.37 o
   4   9 -11       10.78       13.39     10.60 o
   5   9 -11       62.51       96.39     20.92 o
   6   9 -11       91.81       72.75     20.01 o
   7   9 -11      106.78      107.30     21.82 o
   8   9 -11       29.80       46.38     19.10 o
   9   9 -11       49.63       53.65     20.01 o
  10   9 -11        6.18        3.64     16.37 o
   1  10 -11       20.54       21.21     12.81 o
   2  10 -11        6.79       22.66     12.73 o
   3  10 -11       21.70       51.83     19.10 o
   4  10 -11       39.72       42.74     20.01 o
   5  10 -11       38.97       36.37     20.92 o
   6  10 -11       26.97       27.28     19.10 o
   0   0 -10     2070.17     1980.59     44.56 o
   2   0 -10      648.13      551.90     13.81 o
   4   0 -10      745.44      644.34     15.67 o
   6   0 -10     1729.60     1691.81     50.92 o
   8   0 -10     1252.04     1301.30     40.92 o
  10   0 -10       84.80       84.57     13.64 o
  12   0 -10     2002.67     2150.64     62.75 o
  14   0 -10      386.39      387.39     27.28 o
  16   0 -10     1522.61     1460.44     54.56 o
  18   0 -10      176.09      196.42     24.55 o
  20   0 -10     1248.15     1129.43     51.83 o
  22   0 -10      389.89      397.39     35.47 o
  24   0 -10      394.79      443.77     39.10 o
   1   1 -10     3270.67     3154.18     32.69 o
   2   1 -10      417.48      501.05      9.22 o
   3   1 -10     1369.95     1437.09     18.28 o
   4   1 -10     1483.07     1453.72     23.23 o
   5   1 -10       75.63       81.36      5.90 o
   6   1 -10       85.23      129.34     12.79 o
   7   1 -10      575.05      528.57     13.78 o
   8   1 -10       55.24       65.83      8.02 o
   9   1 -10     2066.41     2014.24     39.54 o
  10   1 -10     1825.36     2040.11     40.83 o
  11   1 -10      938.38      913.82     26.34 o
  12   1 -10      255.48      260.59     15.10 o
  13   1 -10      439.80      443.84     19.60 o
  14   1 -10       76.50       49.11      9.65 o
  15   1 -10       28.90       23.19      9.00 o
  16   1 -10      228.11      180.53     15.74 o
  17   1 -10        0.28        6.72     14.10 o
  18   1 -10      203.26      236.82     17.67 o
  19   1 -10      325.34      354.72     21.75 o
  20   1 -10      181.27      200.70     18.61 o
  21   1 -10       20.40       33.53     12.53 o
  22   1 -10      707.93      722.81     31.79 o
  23   1 -10       42.48       47.29     14.79 o
  24   1 -10       42.33       48.76     20.46 o
  25   1 -10       52.23       63.05     16.96 o
  26   1 -10      298.25      398.30     39.10 o
   0   2 -10       48.90       68.29      5.68 o
   1   2 -10      842.77      843.50     12.70 o
   2   2 -10      387.62      377.36      8.16 o
   3   2 -10     1792.41     1620.55     21.26 o
   4   2 -10      310.79      382.48      9.35 o
   5   2 -10     1822.95     1848.63     28.17 o
   6   2 -10     2893.88     2973.29     40.07 o
   7   2 -10     1756.64     1788.45     28.87 o
   8   2 -10      358.72      405.83     13.25 o
   9   2 -10     1050.63     1044.83     26.98 o
  10   2 -10      113.97      100.14     10.87 o
  11   2 -10      363.15      336.90     16.81 o
  12   2 -10       94.77       74.30     10.87 o
  13   2 -10       79.12       74.45     10.48 o
  14   2 -10      937.82      934.07     29.49 o
  15   2 -10       19.50        4.58      8.66 o
  16   2 -10       59.37       40.01     10.93 o
  17   2 -10      116.93      115.90     14.10 o
  18   2 -10     1003.21      973.52     50.47 o
  19   2 -10       32.62       36.61     12.02 o
  20   2 -10      252.64      240.69     28.19 o
  21   2 -10       18.96       38.28     12.67 o
  22   2 -10        2.99       -1.56     11.24 o
  23   2 -10      125.16      163.58     19.42 o
  24   2 -10        8.90        6.93     13.46 o
  25   2 -10       31.07       50.01     21.82 o
   1   3 -10      134.32      158.27      5.92 o
   2   3 -10      435.27      512.35      9.78 o
   3   3 -10     5944.87     5824.14    100.60 o
   4   3 -10       50.83       76.97      9.09 o
   5   3 -10     1268.19     1217.32     22.72 o
   6   3 -10     1359.80     1395.31     25.19 o
   7   3 -10     3076.89     3066.00     71.03 o
   8   3 -10      595.18      583.99     30.18 o
   9   3 -10     2611.95     2635.08     56.38 o
  10   3 -10     1133.31     1095.49     29.21 o
  11   3 -10      811.67      705.55     23.95 o
  12   3 -10      610.72      669.66     23.95 o
  13   3 -10      676.48      695.56     25.34 o
  14   3 -10     1837.15     1775.47     65.93 o
  15   3 -10      684.66      638.30     28.64 o
  16   3 -10       82.30       80.17     13.08 o
  17   3 -10      338.66      330.43     20.83 o
  18   3 -10      133.54      104.67     14.37 o
  19   3 -10      100.56      102.90     22.28 o
  20   3 -10       27.53       50.32     13.32 o
  21   3 -10       23.25       44.90     29.55 o
  22   3 -10      198.32      229.52     30.01 o
  23   3 -10      170.51      142.69     19.00 o
  24   3 -10        7.54        2.41     25.46 o
  25   3 -10      101.51      123.67     26.37 o
   0   4 -10      329.96      365.06     13.28 o
   1   4 -10      941.53      904.96     15.15 o
   2   4 -10       55.94       72.54      4.64 o
   3   4 -10     1749.84     1696.60     23.10 o
   4   4 -10     1078.71     1109.96     22.56 o
   5   4 -10      205.70      194.32     10.14 o
   6   4 -10       95.33       82.79      8.00 o
   7   4 -10      229.26      220.48     13.60 o
   8   4 -10       45.73       38.65      7.82 o
   9   4 -10      428.13      427.78     20.01 o
  10   4 -10       73.88       87.27     11.78 o
  11   4 -10     1233.84     1149.53     32.72 o
  12   4 -10      570.30      524.43     23.31 o
  13   4 -10      909.20      879.77     30.04 o
  14   4 -10       59.69       64.48     12.23 o
  15   4 -10      414.03      370.97     21.36 o
  16   4 -10        6.54       10.74     10.05 o
  17   4 -10       47.63       47.95     12.23 o
  18   4 -10       80.90       75.53     14.20 o
  19   4 -10      187.66      199.07     21.82 o
  20   4 -10       38.60       30.08     12.89 o
  21   4 -10      139.29      153.49     23.64 o
  22   4 -10       11.06       10.89     13.08 o
  23   4 -10      112.74      115.09     17.87 o
  24   4 -10       42.46        7.27     17.28 o
   1   5 -10     1044.89      999.94     17.40 o
   2   5 -10      153.38      140.08     11.16 o
   3   5 -10     2080.10     2030.58     33.91 o
   4   5 -10        7.02        1.67      7.97 o
   5   5 -10      316.11      324.67     13.82 o
   6   5 -10       27.84       12.03      7.16 o
   7   5 -10      783.63      733.56     20.23 o
   8   5 -10       60.05       77.16     11.52 o
   9   5 -10     1679.74     1677.06     40.09 o
  10   5 -10     2076.22     2109.90     46.82 o
  11   5 -10      211.77      206.46     16.31 o
  12   5 -10      280.92      283.07     19.00 o
  13   5 -10      141.51      134.38     22.73 o
  14   5 -10       98.80       77.51     13.76 o
  15   5 -10      160.11      218.52     26.83 o
  16   5 -10        3.94       -5.65     10.25 o
  17   5 -10      126.51      110.15     15.64 o
  18   5 -10       24.18       17.19     12.43 o
  19   5 -10       10.98       13.54     11.77 o
  20   5 -10        0.70       -2.42     11.13 o
  21   5 -10        2.53       -0.86     18.19 o
  22   5 -10        0.93       -6.96     12.81 o
   0   6 -10      358.17      352.80     17.73 o
   1   6 -10      983.79      976.83     22.49 o
   2   6 -10      462.58      429.23     18.86 o
   3   6 -10      406.01      416.52     28.09 o
   4   6 -10      307.40      301.59     14.87 o
   5   6 -10      361.09      328.47     16.24 o
   6   6 -10     1504.12     1453.49     39.94 o
   7   6 -10      512.03      501.73     18.89 o
   8   6 -10        0.74       -6.43      9.39 o
   9   6 -10      947.13      980.19     40.47 o
  10   6 -10       58.43       70.85     13.32 o
  11   6 -10      160.34      134.89     15.27 o
  12   6 -10        7.59      -11.43     13.19 o
  13   6 -10       23.08       22.53     17.28 o
  14   6 -10      101.89       73.64     14.20 o
  15   6 -10       55.29       74.24     14.42 o
  16   6 -10       21.84       28.72     13.28 o
  17   6 -10      140.98      134.47     19.55 o
  18   6 -10        7.82       10.55     12.11 o
  19   6 -10      133.76      152.18     18.78 o
  20   6 -10       36.16      -15.46     22.73 o
   1   7 -10      175.21      164.64     15.10 o
   2   7 -10      177.11      187.35     34.10 o
   3   7 -10       34.76       34.87      8.89 o
   4   7 -10       34.79       19.00     10.48 o
   5   7 -10      319.67      332.72     16.08 o
   6   7 -10       31.68       34.15      9.20 o
   7   7 -10      216.64      237.04     18.25 o
   8   7 -10       13.11       21.14     12.28 o
   9   7 -10       31.35       15.99     17.73 o
  10   7 -10       22.46       22.61     22.28 o
  11   7 -10       13.62       11.38     21.37 o
  12   7 -10       10.49        1.66     10.18 o
  13   7 -10       69.49       56.36     13.55 o
  14   7 -10        2.57        5.74     12.23 o
  15   7 -10      115.84      147.22     17.46 o
  16   7 -10        5.86       19.96     13.46 o
  17   7 -10        5.99        6.37     21.82 o
  18   7 -10        7.56      -20.92     20.92 o
  19   7 -10       67.74       87.30     30.01 o
   0   8 -10      418.83      512.88     34.56 o
   1   8 -10      347.89      335.48     21.53 o
   2   8 -10      183.74      194.60     17.03 o
   3   8 -10      118.33      111.91     36.83 o
   4   8 -10       28.04       20.66     11.24 o
   5   8 -10       82.87       49.38     12.17 o
   6   8 -10      557.82      548.35     35.47 o
   7   8 -10      114.31      112.61     15.02 o
   8   8 -10       53.15       47.09     28.19 o
   9   8 -10      208.26      220.65     19.66 o
  10   8 -10       63.23      111.33     16.16 o
  11   8 -10      152.87      182.52     48.20 o
  12   8 -10      177.75      197.64     19.64 o
  13   8 -10       21.21       21.08     13.97 o
  14   8 -10        9.21       -9.09     21.82 o
  15   8 -10      100.57      129.13     30.01 o
  16   8 -10        9.89      -21.82     21.82 o
  17   8 -10       47.20       87.30     30.01 o
   1   9 -10       83.33       73.82     13.81 o
   2   9 -10      111.65       99.72     15.10 o
   3   9 -10        0.94       26.95     14.10 o
   4   9 -10       41.04       49.11     18.19 o
   5   9 -10       83.22      120.04     22.73 o
   6   9 -10        8.53      -11.82     14.55 o
   7   9 -10      166.30      235.52     27.28 o
   8   9 -10        2.39        4.55     16.37 o
   9   9 -10       89.31       93.66     20.92 o
  12   9 -10       38.00       43.65     25.46 o
  13   9 -10       12.46      -21.82     21.82 o
  14   9 -10        0.64      -22.73     22.73 o
   0  10 -10       22.28       54.56     20.01 o
   1  10 -10        3.11       14.76     26.83 o
   2  10 -10       41.11       29.10     18.19 o
   3  10 -10       29.96       21.82     17.28 o
   4  10 -10        4.82       -2.73     17.28 o
   5  10 -10        8.86        0.91     17.28 o
   2   0  -9     8733.28     9325.03    119.22 o
   4   0  -9     9109.08     9553.53    122.43 o
   6   0  -9     3801.16     4020.60     97.30 o
   8   0  -9    10979.77    11629.84    217.34 o
  10   0  -9     1426.00     1474.08     46.38 o
  12   0  -9      233.24      209.15     19.10 o
  14   0  -9       31.84       42.74     13.64 o
  16   0  -9      157.79      176.42     21.82 o
  18   0  -9       22.81       25.46     15.46 o
  20   0  -9       89.05      115.49     21.82 o
  22   0  -9       37.50       61.84     20.92 o
  24   0  -9       30.71       75.48     23.64 o
  26   0  -9      330.74      388.30     39.10 o
   0   1  -9    14473.05    13274.78    165.88 o
   1   1  -9     1577.77     1619.98     19.16 o
   2   1  -9    11859.24    12380.47    109.75 o
   3   1  -9     2106.47     2217.98     24.47 o
   4   1  -9      260.76      224.54     12.47 o
   5   1  -9      994.38      970.31     21.14 o
   6   1  -9      485.11      542.64     13.10 o
   7   1  -9      693.62      722.42     15.70 o
   8   1  -9      879.19      869.10     22.48 o
   9   1  -9      720.11      705.94     21.19 o
  10   1  -9      835.36      928.14     25.05 o
  11   1  -9      425.78      397.97     25.46 o
  12   1  -9     3345.96     3146.81     56.57 o
  13   1  -9      202.83      196.07     26.37 o
  14   1  -9      817.90      747.33     27.28 o
  15   1  -9      103.81      116.70     12.86 o
  16   1  -9      279.90      236.47     16.57 o
  17   1  -9       13.40        7.31      8.93 o
  18   1  -9       59.52       46.30     11.24 o
  19   1  -9      113.96       88.68     14.15 o
  20   1  -9     1362.98     1370.96     40.80 o
  21   1  -9       40.70       48.81     13.50 o
  22   1  -9       76.07       81.86     15.02 o
  23   1  -9       12.48       21.94     13.17 o
  24   1  -9      465.78      514.05     39.10 o
  25   1  -9       13.62        5.28     13.32 o
  26   1  -9       18.60        0.00     19.10 o
   1   2  -9     1935.59     1989.43     22.64 o
   2   2  -9     1060.24     1048.94     16.80 o
   3   2  -9     3936.37     3877.19     39.26 o
   4   2  -9     2378.42     2306.40     36.81 o
   5   2  -9     1976.43     2244.64     35.29 o
   6   2  -9     1529.92     1721.54     34.48 o
   7   2  -9     1677.53     1838.27     28.87 o
   8   2  -9      547.53      555.46     18.61 o
   9   2  -9       82.97       79.59      8.93 o
  10   2  -9       21.12       44.97     10.91 o
  11   2  -9      813.58      698.44     22.48 o
  12   2  -9     1200.02     1147.89     30.50 o
  13   2  -9      559.33      522.03     20.83 o
  14   2  -9      564.62      576.48     23.04 o
  15   2  -9       48.92       56.62     10.48 o
  16   2  -9      484.51      491.79     35.92 o
  17   2  -9      325.66      282.63     18.96 o
  18   2  -9      371.93      363.33     21.36 o
  19   2  -9       34.32       35.08     12.17 o
  20   2  -9      141.39      178.17     17.46 o
  21   2  -9      174.86      186.15     18.32 o
  22   2  -9        9.22      -10.91     16.37 o
  23   2  -9      103.42      103.82     17.73 o
  24   2  -9       35.90       32.18     14.42 o
  25   2  -9      113.11      104.29     19.55 o
  26   2  -9       37.44       34.56     20.92 o
   0   3  -9     1965.54     2432.85     55.47 o
   1   3  -9     1557.48     1719.77     21.18 o
   2   3  -9     1363.62     1522.75     19.30 o
   3   3  -9     4790.87     4662.76     68.27 o
   4   3  -9     1507.47     1524.35     37.14 o
   5   3  -9       45.69       31.41      5.06 o
   6   3  -9      471.72      474.83     13.65 o
   7   3  -9     1655.86     1704.56     29.22 o
   8   3  -9      275.55      264.93     13.97 o
   9   3  -9     3997.71     3761.64     63.92 o
  10   3  -9      234.04      253.24     15.02 o
  11   3  -9      845.00      829.58     25.50 o
  12   3  -9     4227.29     4096.37    101.85 o
  13   3  -9     1150.80     1079.32     31.33 o
  14   3  -9      649.43      673.40     25.25 o
  15   3  -9      187.37      168.89     30.92 o
  16   3  -9       51.98       55.24     11.36 o
  17   3  -9      983.73      981.47     35.47 o
  18   3  -9       82.76       79.12     13.08 o
  19   3  -9      140.05      136.19     15.94 o
  20   3  -9      307.65      278.91     20.31 o
  21   3  -9       44.99       19.19     11.94 o
  22   3  -9       25.06       31.53     13.72 o
  23   3  -9       69.90       59.63     15.28 o
  24   3  -9      156.12      200.73     21.36 o
  25   3  -9      218.12      220.07     29.10 o
   1   4  -9      609.66      552.88     11.50 o
   2   4  -9      276.50      242.34     13.65 o
   3   4  -9     1531.65     1553.47     29.40 o
   4   4  -9        3.76       -2.73      4.20 o
   5   4  -9      357.54      343.41     12.77 o
   6   4  -9       18.30       12.34      6.12 o
   7   4  -9       30.38       26.75      7.38 o
   8   4  -9      342.81      317.50     25.92 o
   9   4  -9      271.70      260.60     34.10 o
  10   4  -9       14.77       20.53      8.73 o
  11   4  -9      317.37      289.69     17.46 o
  12   4  -9       12.66        8.28      9.17 o
  13   4  -9     1211.21     1229.42     34.93 o
  14   4  -9       14.91       13.12     10.25 o
  15   4  -9      329.27      254.56     18.12 o
  16   4  -9       70.21       67.25     12.67 o
  17   4  -9        7.88       19.64     10.59 o
  18   4  -9       10.67       11.37     10.71 o
  19   4  -9        6.36       -1.04     10.05 o
  20   4  -9      151.91      165.48     18.12 o
  21   4  -9      432.72      444.31     26.64 o
  22   4  -9        1.48        1.86     12.43 o
  23   4  -9       27.29       12.83     14.20 o
  24   4  -9       20.28       29.10     20.01 o
   0   5  -9      550.49      452.01     16.81 o
   1   5  -9      556.57      565.75     13.08 o
   2   5  -9      111.51      137.42      7.66 o
   3   5  -9     1220.30     1077.17     24.81 o
   4   5  -9      965.91     1071.85     28.87 o
   5   5  -9      843.52      829.64     20.96 o
   6   5  -9     1073.29     1111.78     24.63 o
   7   5  -9      417.43      388.60     15.62 o
   8   5  -9       14.62       30.57     31.37 o
   9   5  -9     1561.12     1543.41     66.38 o
  10   5  -9      133.43      118.99     18.19 o
  11   5  -9      177.73      184.51     15.51 o
  12   5  -9       78.80       67.78     12.23 o
  13   5  -9      110.01       57.29     12.43 o
  14   5  -9      200.55      153.19     15.47 o
  15   5  -9      146.23      177.64     26.37 o
  16   5  -9       77.16       82.27     13.95 o
  17   5  -9      283.87      296.97     20.96 o
  18   5  -9      145.51      152.51     17.46 o
  19   5  -9       67.78       72.35     14.61 o
  20   5  -9        5.91       -4.26     20.01 o
  21   5  -9        4.11        0.82     15.46 o
  22   5  -9       28.82        5.46     22.73 o
   1   6  -9     1697.76     1708.65     26.24 o
   2   6  -9        1.28       -6.64      6.64 o
   3   6  -9      247.82      260.60     13.45 o
   4   6  -9     1618.34     1628.71     31.32 o
   5   6  -9      256.35      235.36     15.39 o
   6   6  -9        2.70        1.56      7.25 o
   7   6  -9      367.39      351.43     19.54 o
   8   6  -9      212.41      248.07     17.22 o
   9   6  -9     1507.84     1453.49     38.71 o
  10   6  -9      777.50      795.58     29.00 o
  11   6  -9       86.06       65.36     13.08 o
  12   6  -9        1.63       11.49     10.25 o
  13   6  -9       17.55        2.30     10.43 o
  14   6  -9       10.77       -3.27      9.08 o
  15   6  -9       63.29       57.44     12.89 o
  16   6  -9       43.43       28.69     14.10 o
  17   6  -9       25.90       22.98     13.19 o
  18   6  -9       35.60       57.87     14.80 o
  19   6  -9       25.96       -0.91     23.64 o
  20   6  -9        2.29      -20.92     20.92 o
  21   6  -9       65.18       63.66     29.10 o
   0   7  -9      333.90      321.00     26.37 o
   1   7  -9      105.09      106.47     13.17 o
   2   7  -9      327.71      285.54     14.52 o
   3   7  -9      241.93      212.21     13.29 o
   4   7  -9       37.98       28.21      8.74 o
   5   7  -9      634.92      657.78     21.12 o
   6   7  -9      116.00      109.25     20.01 o
   7   7  -9      565.72      562.96     29.10 o
   8   7  -9       17.86       -4.60     14.55 o
   9   7  -9      402.58      394.51     22.26 o
  10   7  -9       13.17       49.86     16.82 o
  11   7  -9        2.22        4.07     10.43 o
  12   7  -9       24.80       26.43     25.46 o
  13   7  -9      191.52      232.93     19.88 o
  14   7  -9        4.14       -2.61     11.27 o
  15   7  -9      135.57      130.58     17.46 o
  16   7  -9        1.72        4.55     22.73 o
  17   7  -9      204.62      196.42     33.65 o
  18   7  -9       88.38      134.59     31.83 o
  19   7  -9       60.78       82.75     29.10 o
   1   8  -9      426.13      419.59     22.18 o
   2   8  -9        6.07       -9.31      9.31 o
   3   8  -9      137.65      136.79     15.02 o
   4   8  -9      314.36      332.51     28.19 o
   5   8  -9      147.46      137.31     21.82 o
   6   8  -9      118.02      160.14     16.57 o
   7   8  -9       63.33       23.15     12.43 o
   8   8  -9       40.22       32.12     16.37 o
   9   8  -9      109.89      112.70     15.51 o
  10   8  -9       83.31       92.57     15.27 o
  11   8  -9       43.79       48.26     13.97 o
  12   8  -9        0.45       10.26     12.39 o
  13   8  -9       79.49      101.85     29.10 o
  14   8  -9       53.74       28.19     26.37 o
  15   8  -9       62.66       85.48     30.01 o
  16   8  -9        7.01        5.46     22.73 o
  17   8  -9       38.02        0.00     24.55 o
   0   9  -9      152.79      230.07     26.37 o
   1   9  -9       71.78       96.80     19.10 o
   2   9  -9       30.79       17.48     12.73 o
   3   9  -9        8.12       10.36     11.52 o
   4   9  -9      119.95      145.50     22.73 o
   5   9  -9      155.13      156.41     23.64 o
   6   9  -9        8.40       10.91     16.37 o
   7   9  -9      117.62       54.56     19.10 o
   8   9  -9      200.56      218.25     26.37 o
  11   9  -9       54.85        6.37     23.64 o
  12   9  -9      182.97      179.14     34.56 o
  13   9  -9       72.10       56.38     28.19 o
  14   9  -9       26.28       27.28     27.28 o
   1  10  -9       27.50       46.33     13.46 o
   2  10  -9       26.59        7.27     17.28 o
   3  10  -9       13.36       15.46     18.19 o
   4  10  -9       29.44       37.28     19.10 o
   5  10  -9       13.19        3.64     17.28 o
   0   0  -8    13841.77    14126.04    247.35 o
   2   0  -8    15424.11    15045.65    187.10 o
   4   0  -8      822.66      757.85     16.82 o
   6   0  -8    21520.79    21653.77    574.72 o
   8   0  -8    10777.72    11913.56    221.88 o
  10   0  -8      207.32      168.23     16.37 o
  12   0  -8     1852.49     1658.68     51.83 o
  14   0  -8     1082.70     1010.30     41.83 o
  16   0  -8      130.53      143.68     20.01 o
  18   0  -8     1743.56     1610.48     60.02 o
  20   0  -8       63.93       65.47     19.10 o
  22   0  -8      164.86      131.86     22.73 o
  24   0  -8        1.59       16.37     19.10 o
  26   0  -8      283.39      286.45     34.56 o
   1   1  -8       68.59       71.95      3.71 o
   2   1  -8      224.66      286.16      6.17 o
   3   1  -8     7085.52     7061.78     65.51 o
   4   1  -8     1361.01     1402.06     22.18 o
   5   1  -8     4804.62     4755.25     49.35 o
   6   1  -8     4371.78     4794.06     60.25 o
   7   1  -8     4187.32     4060.87     61.72 o
   8   1  -8      750.01     1004.89     24.41 o
   9   1  -8      786.30      813.87     33.19 o
  10   1  -8     2201.11     2051.77     40.01 o
  11   1  -8       25.53       38.85     15.91 o
  12   1  -8       96.08      107.30     10.60 o
  13   1  -8       12.86        6.61      6.99 o
  14   1  -8        3.54       14.62      8.02 o
  15   1  -8      298.17      283.62     16.96 o
  16   1  -8     3163.84     2909.56     88.66 o
  17   1  -8      425.93      440.72     21.86 o
  18   1  -8      661.97      625.11     26.34 o
  19   1  -8        4.52        9.15     10.87 o
  20   1  -8       70.83      108.74     22.28 o
  21   1  -8      144.06      120.76     16.31 o
  22   1  -8      382.81      403.29     24.11 o
  23   1  -8       18.06       15.57     13.17 o
  24   1  -8       65.30       69.98     20.46 o
  25   1  -8        2.27        1.36     13.50 o
  26   1  -8       25.72        8.18     13.50 o
   0   2  -8    16809.02    18002.94    517.43 o
   1   2  -8     2648.60     2529.87     26.88 o
   2   2  -8        9.27        6.95      4.33 o
   3   2  -8     6567.12     6518.04     65.05 o
   4   2  -8      170.15      227.80      8.74 o
   5   2  -8      303.87      330.31     10.32 o
   6   2  -8     8042.85     8525.37    116.19 o
   7   2  -8     1862.41     2025.11     30.44 o
   8   2  -8      277.21      296.56     13.72 o
   9   2  -8     1137.23     1020.01     31.83 o
  10   2  -8        8.75       12.47      6.55 o
  11   2  -8     1491.75     1437.99     33.00 o
  12   2  -8      112.65      145.06     11.78 o
  13   2  -8      399.36      388.85     18.51 o
  14   2  -8     2342.91     2220.43     49.56 o
  15   2  -8      161.43      142.13     13.08 o
  16   2  -8       28.74       35.88     10.48 o
  17   2  -8      775.61      771.82     27.92 o
  18   2  -8      126.22      112.27     14.20 o
  19   2  -8      178.26      146.32     15.67 o
  20   2  -8      186.49      148.83     16.57 o
  21   2  -8       89.35       89.20     14.86 o
  22   2  -8       12.82       14.69     12.43 o
  23   2  -8      136.40      132.65     20.46 o
  24   2  -8       14.20        9.05     13.46 o
  25   2  -8       23.24       25.77     14.86 o
  26   2  -8       27.01       -1.82     19.10 o
   1   3  -8     1088.15     1175.95     30.71 o
   2   3  -8       18.27       23.81      4.73 o
   3   3  -8     4317.80     4349.20     52.64 o
   4   3  -8      173.57      190.96     11.14 o
   5   3  -8      232.28      216.45      9.59 o
   6   3  -8      145.00      166.34     10.87 o
   7   3  -8      617.21      566.56     15.32 o
   8   3  -8       99.74      116.80     10.23 o
   9   3  -8     1445.12     1450.38     33.00 o
  10   3  -8      841.25      825.85     24.45 o
  11   3  -8      673.10      669.73     23.15 o
  12   3  -8       96.67      102.19     11.36 o
  13   3  -8      486.34      505.63     21.19 o
  14   3  -8       79.21       99.10     29.55 o
  15   3  -8       56.95       60.25     21.82 o
  16   3  -8       33.61       13.97     17.73 o
  17   3  -8      333.72      333.34     20.46 o
  18   3  -8      185.46      165.37     16.16 o
  19   3  -8      264.86      262.66     19.42 o
  20   3  -8       21.32       13.16     10.71 o
  21   3  -8       30.22       36.78     12.81 o
  22   3  -8      192.78      238.04     20.46 o
  23   3  -8       53.54       65.94     15.27 o
  24   3  -8       96.12      107.36     31.37 o
  25   3  -8       57.12       82.75     22.73 o
   0   4  -8       58.44       66.00      6.99 o
   1   4  -8       79.20       79.40      6.69 o
   2   4  -8      200.72      223.65      7.48 o
   3   4  -8     1418.84     1399.33     25.44 o
   4   4  -8       68.72       65.66      7.89 o
   5   4  -8      405.68      403.70     13.43 o
   6   4  -8      391.17      395.29     13.39 o
   7   4  -8      640.44      663.22     17.46 o
   8   4  -8       38.20       43.59     13.19 o
   9   4  -8      164.94      154.29     30.46 o
  10   4  -8       18.19        5.04      7.73 o
  11   4  -8      519.69      452.76     20.54 o
  12   4  -8      150.43      152.99     13.95 o
  13   4  -8      803.03      741.46     27.74 o
  14   4  -8       84.95       94.21     13.09 o
  15   4  -8      647.89      621.41     38.19 o
  16   4  -8      187.39      181.53     16.13 o
  17   4  -8      123.99       80.00     25.01 o
  18   4  -8       99.10       85.64     14.13 o
  19   4  -8        7.82       12.78     10.74 o
  20   4  -8        6.51        4.47     11.10 o
  21   4  -8      197.15      208.43     19.66 o
  22   4  -8       42.08       45.61     13.95 o
  23   4  -8      141.45      127.76     25.01 o
   1   5  -8       89.70      103.02      6.83 o
   2   5  -8     3565.87     3558.46     55.26 o
   3   5  -8     1077.97      968.34     16.97 o
   4   5  -8      554.26      550.99     17.83 o
   5   5  -8     1792.36     1731.83     52.18 o
   6   5  -8      143.44      149.90     10.93 o
   7   5  -8     1279.50     1210.12     31.59 o
   8   5  -8      640.14      682.18     24.21 o
   9   5  -8      339.95      371.79     19.23 o
  10   5  -8      733.86      708.27     35.01 o
  11   5  -8        2.82       11.03      9.58 o
  12   5  -8      127.80      135.03     22.73 o
  13   5  -8        1.98       -9.08      9.08 o
  14   5  -8      451.72      451.86     22.49 o
  15   5  -8       85.77       99.42     14.13 o
  16   5  -8        8.82        2.89      9.91 o
  17   5  -8      104.32      114.34     18.19 o
  18   5  -8       24.68        6.84     11.77 o
  19   5  -8       31.89       21.56     13.09 o
  20   5  -8        1.15        4.21     11.70 o
  21   5  -8       20.31        0.91     20.01 o
  22   5  -8       58.85       39.10     26.37 o
   0   6  -8      690.78      642.54     26.83 o
   1   6  -8     2097.14     2064.72     28.99 o
   2   6  -8      143.31      144.71     13.10 o
   3   6  -8      231.31      233.11     15.79 o
   4   6  -8      167.55      198.18     13.49 o
   5   6  -8      291.53      230.74     12.99 o
   6   6  -8      606.45      641.43     19.83 o
   7   6  -8      132.31      116.44     27.74 o
   8   6  -8      899.30      915.48     29.65 o
   9   6  -8     1252.17     1199.94     35.09 o
  10   6  -8      203.02      178.56     16.16 o
  11   6  -8      315.56      339.51     20.31 o
  12   6  -8      201.44      222.68     17.22 o
  13   6  -8      178.95      157.80     16.39 o
  14   6  -8       63.06       87.43     14.42 o
  15   6  -8      155.13      129.02     15.47 o
  16   6  -8      173.64      187.64     22.28 o
  17   6  -8       22.83       30.55     14.55 o
  18   6  -8       19.79       10.80     12.62 o
  19   6  -8       51.43       31.83     25.46 o
  20   6  -8       18.22       64.56     26.37 o
  21   6  -8       50.23       21.82     26.37 o
   1   7  -8      157.74      142.37     11.17 o
   2   7  -8       25.27       14.03      8.04 o
   3   7  -8      859.03      876.45     23.09 o
   4   7  -8      532.56      513.21     18.66 o
   5   7  -8      808.57      771.11     22.53 o
   6   7  -8      249.44      267.47     18.77 o
   7   7  -8     1348.58     1364.13     38.06 o
   8   7  -8      486.15      461.90     24.03 o
   9   7  -8      939.44      936.79     32.74 o
  10   7  -8      279.86      294.45     19.88 o
  11   7  -8        0.05       -4.66     10.25 o
  12   7  -8       58.89       47.20     12.62 o
  13   7  -8      160.88      148.76     16.80 o
  14   7  -8        0.32       15.02     12.73 o
  15   7  -8      175.33      224.61     31.83 o
  16   7  -8        9.17       10.91     23.64 o
  17   7  -8      244.59      279.17     37.28 o
  18   7  -8       22.40       17.28     24.55 o
  19   7  -8      154.78      180.96     35.47 o
   0   8  -8       83.06       59.11     17.28 o
   1   8  -8      187.45      189.79     30.46 o
   2   8  -8       83.90       88.27     13.50 o
   3   8  -8      201.68      225.24     17.33 o
   4   8  -8      233.39      222.63     19.10 o
   5   8  -8      186.39      179.53     17.22 o
   6   8  -8      547.15      574.79     26.40 o
   7   8  -8       39.46       10.00     10.91 o
   8   8  -8        1.08        6.76     12.28 o
   9   8  -8       92.25       70.51     18.19 o
  10   8  -8       14.86       24.12     12.43 o
  11   8  -8       88.66      133.21     16.80 o
  12   8  -8       26.17       22.73     22.73 o
  13   8  -8      110.78       98.21     27.28 o
  14   8  -8       68.92       66.38     28.19 o
  15   8  -8       95.27       73.66     29.10 o
  16   8  -8       63.71       71.84     29.10 o
  17   8  -8       12.03        4.55     25.46 o
   1   9  -8      105.11      101.07     14.79 o
   2   9  -8      204.34      207.85     18.32 o
   3   9  -8       11.59       16.37     15.46 o
   4   9  -8        6.91        6.37     15.46 o
   5   9  -8      174.93      190.06     23.64 o
   6   9  -8       75.43       60.02     18.19 o
   7   9  -8       60.97       80.93     20.01 o
   8   9  -8       56.33       62.75     19.10 o
   9   9  -8       57.12       67.29     25.46 o
  10   9  -8      261.11      278.26     35.47 o
  11   9  -8       26.20      -10.00     21.82 o
  12   9  -8       20.04       30.01     27.28 o
  13   9  -8       36.81        2.73     24.55 o
  14   9  -8       33.18       14.55     25.46 o
   0  10  -8      286.66      357.38     32.74 o
   1  10  -8      100.27      100.03     22.73 o
   2  10  -8      131.50      130.04     23.64 o
   3  10  -8       29.40       29.10     17.28 o
   4  10  -8        7.90       48.20     19.10 o
   2   0  -7    11886.92    12271.52    152.36 o
   4   0  -7        5.63        5.76      2.84 o
   6   0  -7    11679.32    11723.50    213.70 o
   8   0  -7    12021.42    13708.64    250.98 o
  10   0  -7    11693.16    12518.29    234.62 o
  12   0  -7     1917.30     1993.32     57.29 o
  14   0  -7       20.00       13.64     10.00 o
  16   0  -7     1039.82      944.83     41.83 o
  18   0  -7      738.14      746.59     40.92 o
  20   0  -7      426.50      420.13     33.65 o
  22   0  -7       38.01       60.02     19.10 o
  24   0  -7       77.78       79.11     21.82 o
  26   0  -7       91.51      107.30     27.28 o
   0   1  -7     2964.36     2952.93     41.74 o
   1   1  -7     1814.13     1734.25     19.24 o
   2   1  -7       92.82       77.42      3.41 o
   3   1  -7    14364.58    13667.16    147.01 o
   4   1  -7      155.40      183.88      5.47 o
   5   1  -7     8331.04     8155.57    114.77 o
   6   1  -7     8851.11    10278.41    109.20 o
   7   1  -7    10111.34    10250.34    135.35 o
   8   1  -7     5581.79     6084.92    160.05 o
   9   1  -7      815.02      956.91     33.65 o
  10   1  -7      784.77      723.61     21.19 o
  11   1  -7      236.02      250.42     13.72 o
  12   1  -7     1415.78     1508.61     34.36 o
  13   1  -7      262.40      258.47     15.27 o
  14   1  -7      408.26      403.33     18.25 o
  15   1  -7      128.57      118.27     12.22 o
  16   1  -7      146.23      168.15     14.46 o
  17   1  -7     1182.39     1144.51     34.56 o
  18   1  -7      899.94      785.55     37.28 o
  19   1  -7       98.08      111.90     14.46 o
  20   1  -7      227.26      239.70     23.64 o
  21   1  -7       33.26       38.65     12.22 o
  22   1  -7       29.43       32.78     13.08 o
  23   1  -7      172.34      166.21     23.64 o
  24   1  -7      447.11      482.04     27.92 o
  25   1  -7       14.70       15.89     14.10 o
  26   1  -7        4.28      -11.75     12.81 o
   1   2  -7     2013.64     1933.38     24.94 o
   2   2  -7     2289.71     2391.36     25.38 o
   3   2  -7     7414.95     7343.37     80.85 o
   4   2  -7     1264.98     1416.76     30.87 o
   5   2  -7      914.37      902.21     17.15 o
   6   2  -7      759.77      912.52     29.25 o
   7   2  -7      679.74      788.72     38.19 o
   8   2  -7       48.89       47.28      4.30 o
   9   2  -7     3437.10     3549.94     60.02 o
  10   2  -7      670.93      651.50     21.10 o
  11   2  -7      588.64      621.34     20.71 o
  12   2  -7        9.95       14.95      7.21 o
  13   2  -7      310.81      293.79     16.31 o
  14   2  -7      233.99      213.66     15.46 o
  15   2  -7      368.90      368.30     19.42 o
  16   2  -7      538.78      493.57     22.01 o
  17   2  -7      340.26      341.41     19.90 o
  18   2  -7       72.14       85.59     13.72 o
  19   2  -7      186.20      196.29     17.22 o
  20   2  -7       12.94       15.30     10.87 o
  21   2  -7      327.02      292.17     21.82 o
  22   2  -7        2.11        4.42     11.37 o
  23   2  -7       25.49        8.74     12.43 o
  24   2  -7      117.63      137.77     34.10 o
  25   2  -7       15.64       27.40     15.02 o
  26   2  -7       42.51       60.93     23.64 o
   0   3  -7      318.98      331.06     25.92 o
   1   3  -7      818.36      826.76     22.05 o
   2   3  -7       91.00      112.01      9.84 o
   3   3  -7     7199.15     7686.99    141.21 o
   4   3  -7     2510.43     2626.44     54.18 o
   5   3  -7       74.72       44.30      5.41 o
   6   3  -7     1281.60     1372.80     23.73 o
   7   3  -7      202.33      213.33     28.64 o
   8   3  -7      538.97      593.65     19.42 o
   9   3  -7      110.21      117.94     10.25 o
  10   3  -7      221.90      225.28     13.32 o
  11   3  -7      177.14      167.62     12.89 o
  12   3  -7      269.77      244.68     29.55 o
  13   3  -7       35.14       38.01     16.37 o
  14   3  -7       67.29       74.22     24.55 o
  15   3  -7       29.52       23.83      9.39 o
  16   3  -7       22.27        6.12      9.39 o
  17   3  -7        5.01        0.60      9.17 o
  18   3  -7      287.74      280.16     19.16 o
  19   3  -7      192.63      188.98     17.22 o
  20   3  -7      402.18      411.45     23.56 o
  21   3  -7       45.54       47.51     15.00 o
  22   3  -7       49.51       36.11     16.37 o
  23   3  -7       11.05       13.73     12.67 o
  24   3  -7      196.85      215.72     21.10 o
  25   3  -7       72.81       75.75     24.55 o
   1   4  -7       96.07      110.01      6.44 o
   2   4  -7      661.83      623.77     12.18 o
   3   4  -7     1145.58     1060.02     16.34 o
   4   4  -7       67.89       82.29      4.34 o
   5   4  -7      105.63       89.65      7.51 o
   6   4  -7      512.34      607.03     16.06 o
   7   4  -7     1815.95     1848.42     56.84 o
   8   4  -7       16.04        7.44      6.73 o
   9   4  -7      278.94      308.03     16.39 o
  10   4  -7      590.77      554.57     20.76 o
  11   4  -7      770.76      693.90     23.80 o
  12   4  -7      303.41      297.24     22.28 o
  13   4  -7      943.54      879.60     28.83 o
  14   4  -7        3.55        9.91     16.37 o
  15   4  -7     1142.19     1012.40     32.12 o
  16   4  -7      282.20      300.24     19.10 o
  17   4  -7      227.43      214.50     17.04 o
  18   4  -7       14.66       11.46     10.59 o
  19   4  -7       59.71       71.11     25.92 o
  20   4  -7       35.98       51.68     13.08 o
  21   4  -7      429.37      438.48     25.56 o
  22   4  -7        7.14       10.78     13.09 o
  23   4  -7      212.54      178.24     30.92 o
  24   4  -7      116.91      168.23     33.65 o
   0   5  -7      143.31      181.36     11.52 o
   1   5  -7      102.07       90.27      6.55 o
   2   5  -7     4563.75     4655.07     49.78 o
   3   5  -7     1022.28      883.09     18.11 o
   4   5  -7      208.64      214.39      8.54 o
   5   5  -7     2952.25     2881.01     34.40 o
   6   5  -7      273.87      293.20     13.39 o
   7   5  -7     2050.48     1982.47     60.02 o
   8   5  -7      984.64      968.10     46.83 o
   9   5  -7      233.89      235.22     15.51 o
  10   5  -7       64.96       72.73     11.77 o
  11   5  -7      120.50      122.46     13.28 o
  12   5  -7      483.20      391.78     30.46 o
  13   5  -7      101.32      135.06     30.46 o
  14   5  -7      185.71      192.49     16.32 o
  15   5  -7       97.81       65.07     21.82 o
  16   5  -7       14.60        1.50     10.43 o
  17   5  -7      231.64      247.59     23.64 o
  18   5  -7      130.74      138.41     16.60 o
  19   5  -7       82.07       73.29     15.91 o
  20   5  -7        8.68       -5.20     11.94 o
  21   5  -7       29.91       20.01     25.46 o
  22   5  -7       54.25       94.57     28.19 o
   1   6  -7     1682.96     1560.13     24.83 o
   2   6  -7     1416.71     1422.81     31.24 o
   3   6  -7     1004.84     1067.34     19.88 o
   4   6  -7        9.68        8.82      7.16 o
   5   6  -7      499.33      440.46     16.80 o
   6   6  -7      260.16      249.03     30.01 o
   7   6  -7       40.00       11.40      9.39 o
   8   6  -7       80.51       92.27     12.89 o
   9   6  -7     1896.06     1912.57     44.27 o
  10   6  -7      532.06      545.91     38.65 o
  11   6  -7      418.46      443.22     23.64 o
  12   6  -7       35.94        8.40     10.43 o
  13   6  -7      140.94      150.81     15.64 o
  14   6  -7        6.96       23.11     11.10 o
  15   6  -7      163.04      169.55     40.01 o
  16   6  -7      171.97      174.74     17.83 o
  17   6  -7       75.56       68.66     14.42 o
  18   6  -7       22.92       32.74     23.64 o
  19   6  -7       27.44      -10.00     20.01 o
  20   6  -7        3.31      -18.19     21.82 o
  21   6  -7      123.50      135.50     32.74 o
   0   7  -7      186.56      221.40     15.10 o
   1   7  -7      509.42      517.24     17.85 o
   2   7  -7      104.75      113.36     10.64 o
   3   7  -7     1442.73     1399.72     29.73 o
   4   7  -7      172.48      157.85     12.05 o
   5   7  -7      887.77      835.75     28.74 o
   6   7  -7      352.90      369.47     20.31 o
   7   7  -7      875.73      865.86     29.89 o
   8   7  -7      793.96      866.22     35.01 o
   9   7  -7      979.81      986.52     32.74 o
  10   7  -7      177.00      143.14     15.73 o
  11   7  -7       12.89       11.82     15.91 o
  12   7  -7      208.50      208.67     18.12 o
  13   7  -7        5.02        5.91     11.10 o
  14   7  -7        7.52      -10.05     10.05 o
  15   7  -7       24.15       37.28     23.64 o
  16   7  -7        7.56       -3.64     21.82 o
  17   7  -7      264.73      323.73     40.01 o
  18   7  -7      101.71       66.38     27.28 o
  19   7  -7       85.36       85.48     30.92 o
   1   8  -7       79.68       54.14     11.57 o
   2   8  -7      448.03      425.31     21.19 o
   3   8  -7      239.33      238.16     17.67 o
   4   8  -7      635.84      627.51     25.99 o
   5   8  -7      181.10      187.54     16.81 o
   6   8  -7        3.84        2.08     10.91 o
   7   8  -7       35.15       13.71     36.37 o
   8   8  -7       36.54       50.69     13.09 o
   9   8  -7      130.29      138.80     16.60 o
  10   8  -7       10.53       22.45     15.46 o
  11   8  -7       76.58       63.66     23.64 o
  12   8  -7       15.13      -10.91     20.92 o
  13   8  -7      168.92      165.50     31.83 o
  14   8  -7       13.21        3.64     23.64 o
  15   8  -7       23.45        2.73     23.64 o
  16   8  -7       54.60       43.65     25.46 o
  17   8  -7       20.37        5.46     24.55 o
   0   9  -7      628.11      607.45     37.28 o
   1   9  -7       46.79       31.93     13.19 o
   2   9  -7        3.99        7.27     14.55 o
   3   9  -7       25.92       22.73     15.46 o
   4   9  -7        7.70       18.19     15.46 o
   5   9  -7      110.52      127.31     20.92 o
   6   9  -7      146.58      157.32     22.73 o
   7   9  -7       23.32       30.92     15.46 o
   8   9  -7      271.17      289.18     34.56 o
   9   9  -7       41.69      -19.10     19.10 o
  10   9  -7        5.23       -2.73     21.82 o
  11   9  -7        8.23      -20.01     20.01 o
  12   9  -7      329.90      362.84     41.83 o
  13   9  -7       27.14      -14.55     23.64 o
  14   9  -7       55.19       -1.82     25.46 o
  15   9  -7       59.64       88.21     31.83 o
   1  10  -7      135.37      192.78     25.46 o
   2  10  -7       36.26       31.83     17.28 o
   3  10  -7       77.51       70.93     20.01 o
   0   0  -6    88280.88    90936.26   1570.47 o
   2   0  -6       60.09       56.06      4.14 o
   4   0  -6     1560.11     1572.65     43.19 o
   6   0  -6    16847.92    16763.19    297.36 o
   8   0  -6     3325.98     3283.71     73.66 o
  10   0  -6     1969.38     2082.44     55.47 o
  12   0  -6      126.20      138.22     15.46 o
  14   0  -6      596.96      546.53     30.01 o
  16   0  -6     2026.28     1978.77     62.75 o
  18   0  -6     7583.10     7466.78    164.59 o
  20   0  -6      948.26      980.29     47.29 o
  22   0  -6       62.49       59.11     18.19 o
  24   0  -6      166.08      159.14     26.37 o
  26   0  -6      168.11      117.31     26.37 o
   1   1  -6     3669.56     3220.15     31.68 o
   2   1  -6      620.46      633.18      8.87 o
   3   1  -6    19281.31    18476.96    337.33 o
   4   1  -6    24918.13    25486.75    329.45 o
   5   1  -6     5187.42     5074.84    101.52 o
   6   1  -6     3369.61     3345.52     50.79 o
   7   1  -6     5242.82     5284.62     75.22 o
   8   1  -6    25423.01    28560.03    353.01 o
   9   1  -6      925.00      905.76     22.82 o
  10   1  -6     1504.42     1384.39     30.50 o
  11   1  -6      348.29      332.79     28.19 o
  12   1  -6      636.41      592.45     20.83 o
  13   1  -6      632.72      533.01     19.90 o
  14   1  -6       35.30       24.44      8.64 o
  15   1  -6      218.76      205.29     14.37 o
  16   1  -6      518.82      582.61     25.92 o
  17   1  -6     1802.72     1700.25     41.38 o
  18   1  -6      325.15      297.10     19.60 o
  19   1  -6      482.74      483.06     24.41 o
  20   1  -6       52.98       85.84     33.65 o
  21   1  -6        9.81        2.41     10.87 o
  22   1  -6      131.63      134.83     16.39 o
  23   1  -6      107.26      118.60     17.03 o
  24   1  -6       42.34       22.44     13.81 o
  25   1  -6        8.94       15.85     22.73 o
  26   1  -6       87.69       97.03     18.25 o
  27   1  -6       48.80       30.01     21.82 o
   0   2  -6      157.96      191.29     10.00 o
   1   2  -6     2787.44     2629.70     41.08 o
   2   2  -6       92.19      107.67      4.07 o
   3   2  -6     5249.01     5272.70     59.31 o
   4   2  -6     9549.60     9847.55    206.18 o
   5   2  -6     3217.17     3168.04     65.42 o
   6   2  -6     4817.32     4870.52     94.30 o
   7   2  -6      293.74      292.90      8.27 o
   8   2  -6     3794.96     4392.72     67.08 o
   9   2  -6     3331.88     3585.33     58.42 o
  10   2  -6     2818.25     2683.78     47.75 o
  11   2  -6      411.10      404.03     30.01 o
  12   2  -6      351.07      366.83     17.04 o
  13   2  -6      128.26      114.56     11.36 o
  14   2  -6       81.68       48.52     12.28 o
  15   2  -6      641.89      652.98     24.21 o
  16   2  -6       41.81       28.99     10.05 o
  17   2  -6       49.20       61.94     12.02 o
  18   2  -6     3327.58     3271.36     89.57 o
  19   2  -6       80.14       76.48     13.32 o
  20   2  -6       23.51       29.48     15.46 o
  21   2  -6      115.74      104.92     15.67 o
  22   2  -6        9.51        9.24     11.78 o
  23   2  -6       27.62        3.02     11.88 o
  24   2  -6      138.02      148.46     18.90 o
  25   2  -6       51.95       49.81     25.92 o
  26   2  -6       91.81       73.75     16.60 o
   1   3  -6     3503.40     3339.34     34.81 o
   2   3  -6     3126.99     3454.78     31.09 o
   3   3  -6     3556.93     3612.48     67.87 o
   4   3  -6      355.90      363.07     11.84 o
   5   3  -6      609.34      587.30     14.31 o
   6   3  -6     2737.09     3023.72     40.37 o
   7   3  -6     1124.33     1109.60     51.83 o
   8   3  -6       77.17      100.03     15.46 o
   9   3  -6      373.70      426.85     20.92 o
  10   3  -6       30.39       19.78      7.40 o
  11   3  -6     1211.54     1241.23     31.19 o
  12   3  -6      571.21      526.92     20.54 o
  13   3  -6      257.38      238.05     17.28 o
  14   3  -6       57.91       26.12      8.92 o
  15   3  -6     1257.33     1235.25     34.28 o
  16   3  -6       68.76       84.70     12.89 o
  17   3  -6       65.19       65.91     17.73 o
  18   3  -6       23.68       20.53     10.91 o
  19   3  -6      385.37      441.44     30.92 o
  20   3  -6        9.43       20.92     17.28 o
  21   3  -6      620.61      666.34     48.65 o
  22   3  -6      410.17      417.21     24.91 o
  23   3  -6       17.16       13.55     12.62 o
  24   3  -6       33.49       32.03     14.20 o
  25   3  -6       68.69       88.21     28.19 o
   0   4  -6      109.74      108.14     20.46 o
   1   4  -6      443.28      444.01     12.73 o
   2   4  -6     2054.86     2230.90     26.87 o
   3   4  -6     1158.88     1099.58     16.83 o
   4   4  -6      167.32      150.28      4.92 o
   5   4  -6       45.79       49.49      3.05 o
   6   4  -6     2202.18     2410.15     49.16 o
   7   4  -6     1874.62     1890.79     38.32 o
   8   4  -6       74.31       93.96     20.92 o
   9   4  -6      407.59      406.69     35.92 o
  10   4  -6       29.74       19.97      8.24 o
  11   4  -6      843.43      808.08     25.75 o
  12   4  -6       24.29       17.65     16.37 o
  13   4  -6      442.50      408.56     19.64 o
  14   4  -6      608.85      668.58     44.10 o
  15   4  -6     1386.99     1302.64     35.82 o
  16   4  -6      491.74      519.12     43.65 o
  17   4  -6      301.95      297.67     36.37 o
  18   4  -6        8.19        6.37     15.91 o
  19   4  -6      350.17      310.75     21.41 o
  20   4  -6      137.77      119.63     16.13 o
  21   4  -6      159.76      141.28     17.65 o
  22   4  -6        3.58       21.44     26.37 o
  23   4  -6      267.18      270.08     37.28 o
  24   4  -6        6.76       14.55     24.55 o
   1   5  -6      444.21      400.27     11.10 o
   2   5  -6      369.83      364.59     10.70 o
   3   5  -6     1585.34     1441.24     26.64 o
   4   5  -6       83.46       90.33     10.11 o
   5   5  -6     1539.03     1499.77     22.43 o
   6   5  -6     2082.90     2084.25     31.08 o
   7   5  -6     3019.80     2937.63     68.66 o
   8   5  -6      333.96      345.48     21.37 o
   9   5  -6      457.61      489.70     45.92 o
  10   5  -6      908.10      857.57     67.75 o
  11   5  -6      699.47      610.47     23.60 o
  12   5  -6      128.32      129.14     15.00 o
  13   5  -6      459.76      454.58     22.02 o
  14   5  -6      309.94      264.61     21.37 o
  15   5  -6      547.34      488.04     23.34 o
  16   5  -6       53.11       60.44     18.64 o
  17   5  -6      439.31      465.35     23.89 o
  18   5  -6        8.44       25.62     16.37 o
  19   5  -6      314.58      331.84     22.68 o
  20   5  -6        4.36       -8.18     20.92 o
  21   5  -6       79.77       42.74     24.55 o
  22   5  -6       18.18      -21.82     21.82 o
  23   5  -6       26.30       34.56     26.37 o
   0   6  -6       33.83       29.93      6.91 o
   1   6  -6     1209.00     1195.17     16.90 o
   2   6  -6      790.67      831.54     15.31 o
   3   6  -6     2201.22     2069.54     25.56 o
   4   6  -6      841.42      838.46     14.90 o
   5   6  -6      868.48      835.04     21.79 o
   6   6  -6      153.96      175.36     13.97 o
   7   6  -6       44.33       28.92      9.58 o
   8   6  -6      255.92      286.55     20.92 o
   9   6  -6      881.75      872.95     34.10 o
  10   6  -6      798.96      884.62     29.71 o
  11   6  -6      631.75      660.52     28.64 o
  12   6  -6       52.50       83.36     12.62 o
  13   6  -6       82.82       89.12     13.95 o
  14   6  -6       16.91       19.10     10.59 o
  15   6  -6       49.29       40.81     12.25 o
  16   6  -6       13.49       29.34     11.82 o
  17   6  -6       70.97       52.74     23.64 o
  18   6  -6       34.72       26.37     23.64 o
  19   6  -6       68.42       30.01     24.55 o
  20   6  -6        6.81      -12.73     20.92 o
  21   6  -6       31.51       33.65     26.37 o
   1   7  -6      542.63      525.44     12.24 o
   2   7  -6       57.29       60.22      6.59 o
   3   7  -6     1632.40     1519.83     36.93 o
   4   7  -6        3.62       -8.90      8.90 o
   5   7  -6      357.28      352.65     20.10 o
   6   7  -6      124.60      103.90     18.19 o
   7   7  -6      479.73      517.43     23.60 o
   8   7  -6      484.09      481.15     28.64 o
   9   7  -6      305.49      296.23     19.44 o
  10   7  -6       94.03       81.32     13.28 o
  11   7  -6       55.61       72.45     12.43 o
  12   7  -6        5.48       -0.99      9.91 o
  13   7  -6       20.38       21.54     11.57 o
  14   7  -6        6.18       -0.91     20.92 o
  15   7  -6       45.72       -9.09     21.82 o
  16   7  -6       44.61       30.01     22.73 o
  17   7  -6       29.89       23.64     24.55 o
  18   7  -6        2.39        3.64     24.55 o
  19   7  -6       40.20       26.37     26.37 o
   0   8  -6       90.60       89.08     12.28 o
   1   8  -6      122.81       97.28     10.09 o
   2   8  -6       60.19       83.48     12.17 o
   3   8  -6      195.07      199.59     21.82 o
   4   8  -6       57.11       80.70     13.64 o
   5   8  -6       77.54       88.76     18.19 o
   6   8  -6      148.16      143.45     15.73 o
   7   8  -6       77.04       52.87     12.89 o
   8   8  -6      177.72      196.65     17.46 o
   9   8  -6       92.07       69.85     13.95 o
  10   8  -6        4.89       34.56     20.92 o
  11   8  -6      103.89      125.49     29.10 o
  12   8  -6      109.52      145.50     30.01 o
  13   8  -6       65.18       66.38     27.28 o
  14   8  -6      151.26       93.66     29.10 o
  15   8  -6       30.72       -5.46     23.64 o
  16   8  -6       52.07       70.93     28.19 o
  17   8  -6       33.38       72.75     30.01 o
   1   9  -6       54.58       58.11     21.82 o
   2   9  -6        6.97       14.55     13.64 o
   3   9  -6       71.73       83.66     18.19 o
   4   9  -6      102.95      129.13     20.01 o
   5   9  -6        8.14        8.18     14.55 o
   6   9  -6       35.21       37.28     16.37 o
   7   9  -6       23.91       31.83     21.82 o
   8   9  -6       48.65       60.93     24.55 o
   9   9  -6       33.61       31.83     22.73 o
  10   9  -6       50.78       90.03     27.28 o
  11   9  -6        0.29      -22.73     22.73 o
  12   9  -6       11.41       -6.37     23.64 o
  13   9  -6       26.62       60.02     29.10 o
  14   9  -6       90.14      108.21     31.83 o
  15   9  -6      106.40      106.40     33.65 o
   2  10  -6        0.60       10.00     16.37 o
   2   0  -5    24445.29    25588.36    562.44 o
   4   0  -5    38365.70    39062.95   1156.25 o
   6   0  -5      242.59      270.08     15.46 o
   8   0  -5     4017.60     4733.23     97.30 o
  10   0  -5      880.02      880.26     31.83 o
  12   0  -5     3046.95     3151.85     77.30 o
  14   0  -5      968.46     1020.30     40.92 o
  16   0  -5     1255.68     1128.52     44.56 o
  18   0  -5     1729.60     1691.41     60.93 o
  20   0  -5       27.16       18.19     14.55 o
  22   0  -5       66.42       49.11     19.10 o
  24   0  -5      146.49      181.87     27.28 o
  26   0  -5      173.20      165.50     29.10 o
   0   1  -5    72879.00    74678.40    941.19 o
   1   1  -5     2704.90     2280.85     23.24 o
   2   1  -5     5918.37     5717.62     52.97 o
   3   1  -5    10021.19     9497.63    157.37 o
   4   1  -5     1385.34     1568.96     21.86 o
   5   1  -5     4810.56     4646.85    118.74 o
   6   1  -5       10.75        2.73      4.55 o
   7   1  -5     2695.21     2590.55     83.66 o
   8   1  -5     2488.78     2610.62     44.01 o
   9   1  -5     1176.58     1195.81     26.91 o
  10   1  -5     5040.68     5333.62     79.36 o
  11   1  -5      201.77      179.14     11.78 o
  12   1  -5     7453.32     8057.48    217.79 o
  13   1  -5       40.26       29.81      7.64 o
  14   1  -5      170.72      172.75     21.37 o
  15   1  -5      247.54      224.49     14.79 o
  16   1  -5       71.17       52.43     10.48 o
  17   1  -5      852.59      815.07     59.56 o
  18   1  -5      508.02      485.38     23.46 o
  19   1  -5      193.21      157.03     15.67 o
  20   1  -5       87.83       90.19     24.10 o
  21   1  -5       29.50       28.22     11.52 o
  22   1  -5       66.49       50.54     13.72 o
  23   1  -5       20.79       19.85     13.17 o
  24   1  -5       78.87       89.01     16.39 o
  25   1  -5        0.30       15.35     13.32 o
  26   1  -5       45.85       25.14     14.46 o
  27   1  -5       32.64       18.98     15.39 o
   1   2  -5     4560.90     4364.92     41.90 o
   2   2  -5     9202.93     9882.07     79.98 o
   3   2  -5     2907.30     2654.55     60.84 o
   4   2  -5       68.40       73.80      6.25 o
   5   2  -5      923.40      918.70     24.06 o
   6   2  -5      856.15      856.71     16.95 o
   7   2  -5      484.83      461.73     10.53 o
   8   2  -5      231.24      225.87     11.78 o
   9   2  -5     3633.05     3784.92     60.28 o
  10   2  -5      830.06      897.37     24.10 o
  11   2  -5      207.16      198.50     12.43 o
  12   2  -5       34.69       29.46      7.40 o
  13   2  -5       38.21       24.02      7.40 o
  14   2  -5       55.57       40.84      8.93 o
  15   2  -5       79.95       81.56     10.91 o
  16   2  -5      528.70      528.65     22.26 o
  17   2  -5      299.10      340.99     22.28 o
  18   2  -5      185.46      185.02     17.22 o
  19   2  -5       19.49       26.66     11.13 o
  20   2  -5       50.33       41.63     12.17 o
  21   2  -5       39.00       33.67     15.00 o
  22   2  -5       20.59       16.64     14.55 o
  23   2  -5       22.29       13.01     12.23 o
  24   2  -5       70.48       90.53     16.57 o
  25   2  -5        9.30        1.61     13.81 o
  26   2  -5       15.68        6.50     13.09 o
   0   3  -5    16392.33    16902.89    210.90 o
   1   3  -5     5479.57     5277.22     51.56 o
   2   3  -5     1037.41     1194.39     16.69 o
   3   3  -5      462.70      484.76     13.38 o
   4   3  -5     3904.72     4014.46     40.53 o
   5   3  -5     2488.24     2438.86     63.67 o
   6   3  -5     2164.15     2323.92     75.48 o
   7   3  -5     1097.60     1082.12     17.77 o
   8   3  -5      155.60      156.87     10.48 o
   9   3  -5      933.13      928.57     24.68 o
  10   3  -5     2614.12     2672.71     48.55 o
  11   3  -5     3159.06     3160.63     55.93 o
  12   3  -5     2720.81     2558.81     51.38 o
  13   3  -5      866.90      868.30     26.87 o
  14   3  -5       37.90       37.28      9.58 o
  15   3  -5     2554.27     2312.93     48.90 o
  16   3  -5       13.54       12.50     10.05 o
  17   3  -5       14.49       15.35      9.91 o
  18   3  -5       11.70        8.16     10.25 o
  19   3  -5      651.16      733.05     29.06 o
  20   3  -5      362.94      450.08     24.03 o
  21   3  -5      805.44      820.80     45.92 o
  22   3  -5       86.43       77.07     15.02 o
  23   3  -5      239.58      228.96     20.96 o
  24   3  -5      231.28      245.67     43.65 o
  25   3  -5       17.58       -1.82     20.92 o
   1   4  -5     4373.88     4374.24     36.59 o
   2   4  -5      298.35      284.03     12.88 o
   3   4  -5     1509.05     1465.52     17.40 o
   4   4  -5     6641.87     7164.63     60.75 o
   5   4  -5      322.90      356.96      8.41 o
   6   4  -5     1158.91     1266.54     23.49 o
   7   4  -5      112.45      132.78     10.25 o
   8   4  -5       11.51       21.51     10.00 o
   9   4  -5     1420.65     1395.60     32.55 o
  10   4  -5       44.42       60.23     18.64 o
  11   4  -5      526.33      494.86     20.01 o
  12   4  -5      118.22      105.25     11.27 o
  13   4  -5      946.83      962.90     28.62 o
  14   4  -5      116.45      118.79     12.78 o
  15   4  -5      931.16      927.21     32.28 o
  16   4  -5      783.23      852.71     29.28 o
  17   4  -5      245.17      235.44     23.64 o
  18   4  -5       39.75       49.65     21.37 o
  19   4  -5      260.47      266.03     22.28 o
  20   4  -5       83.43       77.40     14.80 o
  21   4  -5      169.13      151.21     17.32 o
  22   4  -5       23.42      -13.64     17.28 o
  23   4  -5       42.90       40.92     25.46 o
  24   4  -5       41.90       44.56     26.37 o
   0   5  -5      401.59      445.92     13.27 o
   1   5  -5      255.32      264.22      7.59 o
   2   5  -5       19.88       23.70      3.75 o
   3   5  -5     1633.29     1553.59     18.04 o
   4   5  -5     2190.40     2349.61     23.91 o
   5   5  -5      538.24      499.66     11.05 o
   6   5  -5     2202.31     2201.75     26.66 o
   7   5  -5     1402.19     1275.62     22.92 o
   8   5  -5      637.72      677.34     23.60 o
   9   5  -5     2623.43     2571.70     51.01 o
  10   5  -5       26.14        6.30      7.95 o
  11   5  -5      606.62      631.98     24.01 o
  12   5  -5      172.65      178.24     14.97 o
  13   5  -5      357.97      320.84     31.37 o
  14   5  -5        2.58       -0.85      8.05 o
  15   5  -5      366.57      343.78     19.64 o
  16   5  -5       95.35       91.22     13.62 o
  17   5  -5      524.72      526.20     25.53 o
  18   5  -5       90.45       88.34     14.45 o
  19   5  -5      288.49      262.81     33.65 o
  20   5  -5        5.86      -14.55     20.01 o
  21   5  -5      203.73      204.61     34.56 o
  22   5  -5        3.25       -2.73     23.64 o
  23   5  -5      124.64      109.12     30.01 o
   1   6  -5     2030.01     1924.08     22.49 o
   2   6  -5       17.12       11.21      4.58 o
   3   6  -5     1624.95     1508.33     19.28 o
   4   6  -5      634.90      595.56     16.67 o
   5   6  -5      491.47      483.45     11.51 o
   6   6  -5      320.50      318.93     18.19 o
   7   6  -5      172.95      220.61     16.82 o
   8   6  -5      538.60      618.60     23.81 o
   9   6  -5      939.19      904.24     53.20 o
  10   6  -5       10.21       -3.61      9.55 o
  11   6  -5      253.88      260.30     18.32 o
  12   6  -5      165.23      158.89     15.13 o
  13   6  -5      137.44      154.45     15.64 o
  14   6  -5       19.09       19.77     10.18 o
  15   6  -5       19.23       20.86     14.10 o
  16   6  -5       67.39       91.85     26.37 o
  17   6  -5        5.19        1.82     19.10 o
  18   6  -5       33.24       35.47     23.64 o
  19   6  -5        4.83      -13.64     22.73 o
  20   6  -5        1.08      -20.92     20.92 o
  21   6  -5       42.35       23.64     23.64 o
   0   7  -5      185.86      225.16     20.88 o
   1   7  -5      349.93      347.88     10.37 o
   2   7  -5       35.14       24.91      5.40 o
   3   7  -5      596.43      587.22     14.35 o
   4   7  -5       98.66       92.40      9.80 o
   5   7  -5      298.49      278.81     14.28 o
   6   7  -5      243.31      229.96     13.29 o
   7   7  -5       74.64       83.81     12.11 o
   8   7  -5      469.94      438.39     36.83 o
   9   7  -5       83.39       72.94     12.43 o
  10   7  -5       30.82       43.39     11.27 o
  11   7  -5      159.67      168.11     31.37 o
  12   7  -5       28.84       24.25     22.73 o
  13   7  -5       17.92        0.91     20.92 o
  14   7  -5       54.66       56.38     24.55 o
  15   7  -5       21.37       15.46     22.73 o
  16   7  -5        0.06      -18.19     18.19 o
  17   7  -5       46.64       57.29     27.28 o
  18   7  -5        4.63       -1.82     24.55 o
  19   7  -5       36.51       33.65     27.28 o
  20   7  -5        2.10       15.46     24.55 o
   1   8  -5       22.79       20.35      6.06 o
   2   8  -5       43.17       44.56      7.95 o
   3   8  -5      135.89      117.09     11.51 o
   4   8  -5       14.22        1.77      8.09 o
   5   8  -5       54.26       57.80     10.13 o
   6   8  -5      323.72      360.22     20.54 o
   7   8  -5      214.32      241.72     18.57 o
   8   8  -5      374.86      387.96     22.28 o
   9   8  -5       14.83        8.18     20.01 o
  10   8  -5      178.25      183.69     29.10 o
  11   8  -5       69.55       60.02     24.55 o
  12   8  -5       51.08       39.10     24.55 o
  13   8  -5       57.37       89.12     28.19 o
  14   8  -5       17.71       19.10     24.55 o
  15   8  -5       40.40       46.38     27.28 o
  16   8  -5        2.81       20.92     25.46 o
  17   8  -5       32.02       41.83     27.28 o
  18   8  -5       34.47       37.28     30.01 o
   0   9  -5       51.35       50.92     16.37 o
   1   9  -5       75.19       45.18     11.88 o
   2   9  -5       14.32       10.44      9.83 o
   3   9  -5       95.76       98.30     19.10 o
   4   9  -5        0.49       10.65      9.95 o
   5   9  -5        6.74       13.74     11.27 o
   6   9  -5      194.79      212.79     30.92 o
   7   9  -5        1.24      -16.37     16.37 o
   8   9  -5       11.11       -2.73     20.92 o
   9   9  -5        5.97        3.64     20.92 o
  10   9  -5       33.00        9.09     23.64 o
  11   9  -5       65.81       57.29     27.28 o
  12   9  -5       63.27       81.84     29.10 o
  13   9  -5       18.75       42.74     28.19 o
  14   9  -5       13.71       37.28     28.19 o
  15   9  -5       28.08       22.73     27.28 o
  10  10  -5       63.08       70.93     30.92 o
  11  10  -5       34.79       72.75     30.92 o
   0   0  -4    29311.97    28126.58    481.96 o
   2   0  -4    44174.13    44498.90   1042.59 o
   4   0  -4     1017.13     1246.74     30.92 o
   6   0  -4     2551.65     2850.85     61.84 o
   8   0  -4      892.16      925.73     30.92 o
  10   0  -4     2764.26     3206.41     73.66 o
  12   0  -4      168.99      187.33     17.28 o
  14   0  -4     1517.83     1664.13     52.74 o
  16   0  -4      158.67      150.95     19.10 o
  18   0  -4      463.25      445.59     32.74 o
  20   0  -4      139.69      121.85     21.82 o
  22   0  -4       59.37       40.01     18.19 o
  24   0  -4       41.48       57.29     20.92 o
  26   0  -4       29.34        8.18     19.10 o
   1   1  -4     2168.25     1979.99     19.95 o
   2   1  -4     1438.51     1251.76     27.55 o
   3   1  -4     1043.45     1000.54     14.83 o
   4   1  -4      617.22      617.69      9.22 o
   5   1  -4     2876.68     3046.91     58.82 o
   6   1  -4      102.48      120.95     10.91 o
   7   1  -4     1761.23     1638.91     30.14 o
   8   1  -4     6620.74     6869.97     94.80 o
   9   1  -4     2283.39     2263.01     40.09 o
  10   1  -4      848.07      720.18     20.46 o
  11   1  -4      543.47      592.73     19.54 o
  12   1  -4      282.67      308.43     15.10 o
  13   1  -4       76.66       95.65     10.23 o
  14   1  -4      698.33      667.63     23.04 o
  15   1  -4      210.53      220.74     25.92 o
  16   1  -4       39.25       51.44     10.23 o
  17   1  -4       32.25       22.06      9.95 o
  18   1  -4      863.28      853.42     29.56 o
  19   1  -4      118.52       90.89     13.81 o
  20   1  -4      163.25      139.99     15.10 o
  21   1  -4      257.70      241.92     19.26 o
  22   1  -4       91.79       70.32     14.10 o
  23   1  -4       29.83       10.91     12.22 o
  24   1  -4        7.21       11.87     15.91 o
  25   1  -4        8.50       -3.57     12.43 o
  26   1  -4       24.22       36.80     15.67 o
  27   1  -4       33.22        5.88     14.46 o
   0   2  -4    21489.17    21473.71    265.24 o
   1   2  -4     8832.87     8531.11    110.52 o
   2   2  -4    32597.56    34837.86    406.96 o
   3   2  -4     3263.18     2865.47     60.00 o
   4   2  -4    18338.09    19697.03    198.94 o
   5   2  -4       97.00       96.39      5.91 o
   6   2  -4      925.37      798.79     25.59 o
   7   2  -4       40.62       22.96      8.18 o
   8   2  -4      995.33      969.73     49.11 o
   9   2  -4     1124.04     1204.64     28.64 o
  10   2  -4     1084.84     1142.42     27.05 o
  11   2  -4       67.56       59.20      7.87 o
  12   2  -4     2840.08     2827.30     78.66 o
  13   2  -4      183.30      202.76     24.10 o
  14   2  -4     1525.53     1455.61     34.69 o
  15   2  -4        7.43       12.70      8.24 o
  16   2  -4      535.72      509.65     43.19 o
  17   2  -4     1132.65     1010.29     56.38 o
  18   2  -4     2026.96     1978.52     49.56 o
  19   2  -4      356.79      365.35     21.10 o
  20   2  -4      130.03      106.11     34.10 o
  21   2  -4        5.51        7.92     10.91 o
  22   2  -4       19.89        7.18     11.57 o
  23   2  -4       27.07       21.98     12.89 o
  24   2  -4       45.20       53.08     14.62 o
  25   2  -4       39.78       31.83     14.75 o
  26   2  -4      166.75      224.61     34.56 o
   1   3  -4     4227.90     4222.41     33.93 o
   2   3  -4      900.37      850.53     10.20 o
   3   3  -4      561.08      514.56      9.17 o
   4   3  -4     7208.39     7393.69     67.44 o
   5   3  -4     2534.13     2660.16     31.71 o
   6   3  -4      109.80      120.82     13.26 o
   7   3  -4     2676.78     2613.79    106.40 o
   8   3  -4     2051.03     2122.97     39.48 o
   9   3  -4     1268.96     1196.93     28.18 o
  10   3  -4      213.39      270.07     14.61 o
  11   3  -4     1014.78     1009.15     27.09 o
  12   3  -4       89.52       81.48      9.76 o
  13   3  -4      806.89      854.10     25.99 o
  14   3  -4      869.30      881.52     27.09 o
  15   3  -4     2497.02     2351.19     67.29 o
  16   3  -4      382.27      410.15     21.62 o
  17   3  -4       63.17       39.74     11.27 o
  18   3  -4      216.83      201.39     16.82 o
  19   3  -4      261.40      226.54     17.91 o
  20   3  -4       83.78       87.95     14.61 o
  21   3  -4     1229.57     1145.88     37.12 o
  22   3  -4       92.44      100.66     16.13 o
  23   3  -4       78.48       76.34     15.47 o
  24   3  -4      283.52      278.26     34.56 o
  25   3  -4      136.38      109.12     29.10 o
   0   4  -4     4244.04     4040.25     50.81 o
   1   4  -4     5611.00     5456.57     44.22 o
   2   4  -4      329.45      362.84      7.64 o
   3   4  -4     1232.48     1199.46     14.20 o
   4   4  -4       35.92       34.07      3.41 o
   5   4  -4      843.64      926.58     12.84 o
   6   4  -4      509.77      565.83     11.01 o
   7   4  -4      478.48      463.20     16.15 o
   8   4  -4      149.19      167.28      6.62 o
   9   4  -4     1697.72     1669.53     35.82 o
  10   4  -4       14.29        7.93     12.28 o
  11   4  -4      701.17      627.26     33.65 o
  12   4  -4      204.55      206.53     14.30 o
  13   4  -4     1172.26     1165.07     31.88 o
  14   4  -4      648.21      623.16     34.10 o
  15   4  -4     1345.18     1370.94     36.70 o
  16   4  -4      314.32      336.72     22.73 o
  17   4  -4     1221.53     1207.06     35.38 o
  18   4  -4      334.56      347.23     21.03 o
  19   4  -4      111.93      126.40     15.64 o
  20   4  -4      164.57      166.57     17.28 o
  21   4  -4      145.04      137.31     28.19 o
  22   4  -4       38.69       14.55     23.64 o
  23   4  -4       18.40       -1.82     23.64 o
  24   4  -4      111.04      173.69     33.65 o
   1   5  -4      686.75      640.73     10.99 o
   2   5  -4      184.28      221.15      6.95 o
   3   5  -4      980.78      897.31     13.14 o
   4   5  -4       53.37       58.41      4.54 o
   5   5  -4      238.64      216.72      7.41 o
   6   5  -4      400.02      426.70      9.64 o
   7   5  -4      440.12      410.28      9.46 o
   8   5  -4     1168.79     1205.32     34.10 o
   9   5  -4     2859.07     2728.21     51.98 o
  10   5  -4      191.48      205.45     15.00 o
  11   5  -4      689.29      647.30     27.74 o
  12   5  -4      125.28      105.94     16.37 o
  13   5  -4       53.63       63.17     10.87 o
  14   5  -4      359.24      385.46     21.82 o
  15   5  -4      597.07      521.72     23.38 o
  16   5  -4       46.26       33.30     12.28 o
  17   5  -4      421.27      423.60     22.70 o
  18   5  -4       36.85       23.64     21.82 o
  19   5  -4      194.64      217.34     33.65 o
  20   5  -4        1.58      -17.28     20.92 o
  21   5  -4      331.82      291.91     38.19 o
  22   5  -4       26.01       -1.82     20.92 o
  23   5  -4       94.19      115.49     31.83 o
   0   6  -4       12.49        7.92      6.46 o
   1   6  -4     1986.20     1970.20     22.63 o
   2   6  -4      146.78      135.96      6.51 o
   3   6  -4      559.22      556.08     11.47 o
   4   6  -4      344.30      345.56     10.17 o
   5   6  -4      374.67      336.01     15.96 o
   6   6  -4     1108.70     1118.97     20.36 o
   7   6  -4      213.47      218.82     12.64 o
   8   6  -4     1554.72     1665.31     32.01 o
   9   6  -4      235.79      242.56     16.32 o
  10   6  -4        8.33       11.76     11.82 o
  11   6  -4      113.54      109.77     15.46 o
  12   6  -4      488.56      493.06     22.68 o
  13   6  -4      165.27      171.51     43.65 o
  14   6  -4       95.46       59.61     12.73 o
  15   6  -4       30.98       20.01     21.82 o
  16   6  -4      193.17      180.05     30.92 o
  17   6  -4       22.27       40.01     23.64 o
  18   6  -4      197.80      174.60     30.92 o
  19   6  -4        9.76       -7.27     20.01 o
  20   6  -4        3.28      -19.10     19.10 o
  21   6  -4       10.32       43.65     28.19 o
   1   7  -4        0.98       -2.46      4.69 o
   2   7  -4      819.39      769.14     14.22 o
   3   7  -4       98.49      114.59      7.75 o
   4   7  -4      135.51      150.32     11.34 o
   5   7  -4      396.26      392.46     27.10 o
   6   7  -4       93.98       70.04      9.36 o
   7   7  -4       11.37        6.03      7.24 o
   8   7  -4        8.44        2.39      7.09 o
   9   7  -4       43.13       61.11     11.43 o
  10   7  -4      128.00      144.73     22.28 o
  11   7  -4       90.85      108.14     13.91 o
  12   7  -4       16.97       20.92     20.92 o
  13   7  -4       53.45      102.76     26.37 o
  14   7  -4       65.60      100.94     27.28 o
  15   7  -4       41.32       53.65     24.55 o
  16   7  -4       10.89      -15.46     20.01 o
  17   7  -4       90.12       72.75     27.28 o
  18   7  -4       17.06        2.73     21.82 o
  19   7  -4        8.15       -5.46     23.64 o
  20   7  -4       45.33       86.39     31.83 o
   0   8  -4       21.21       29.76      8.50 o
   1   8  -4      264.84      262.07     11.42 o
   2   8  -4      178.39      150.48     12.46 o
   3   8  -4      130.79      113.96     11.05 o
   4   8  -4       78.71       89.13     10.93 o
   5   8  -4      184.78      212.04     13.86 o
   6   8  -4      231.52      251.98     15.21 o
   7   8  -4      187.64      177.08     24.06 o
   8   8  -4      354.50      387.66     18.21 o
   9   8  -4       22.84       30.92     20.01 o
  10   8  -4        3.20      -17.28     17.28 o
  11   8  -4       69.32       86.39     25.46 o
  12   8  -4      147.55      110.94     27.28 o
  13   8  -4       74.04      105.49     28.19 o
  14   8  -4       78.31       65.47     28.19 o
  15   8  -4       30.50      -22.73     22.73 o
  16   8  -4        4.72        6.37     25.46 o
  17   8  -4      189.41      207.33     39.10 o
  18   8  -4      217.13      161.87     37.28 o
   1   9  -4       18.50       20.83     12.28 o
   2   9  -4        3.53      -13.01     15.91 o
   3   9  -4       64.02       84.43     20.46 o
   4   9  -4      279.67      278.10     16.48 o
   5   9  -4       33.99       34.60     14.55 o
   6   9  -4       27.05       31.35     13.46 o
   7   9  -4        2.91        2.04     11.57 o
   8   9  -4        3.25      -18.19     18.19 o
   9   9  -4      120.78      110.03     28.19 o
  10   9  -4        3.25        0.00     21.82 o
  11   9  -4      173.41      154.59     31.83 o
  12   9  -4       11.30      -11.82     23.64 o
  13   9  -4       54.85        2.73     26.37 o
  14   9  -4       47.12       79.11     31.83 o
  15   9  -4       15.93      -11.82     25.46 o
   3  10  -4        9.76       12.73     18.19 o
   4  10  -4       95.33       95.48     22.73 o
   5  10  -4       57.96       47.29     20.01 o
   9  10  -4       36.07      -19.10     21.82 o
  10  10  -4        5.12      -20.92     20.92 o
  11  10  -4       14.82      -22.73     22.73 o
   2   0  -3     1693.01     1834.92     26.04 o
   4   0  -3     5957.80     6259.14    115.49 o
   6   0  -3     2053.97     2098.81     48.20 o
   8   0  -3     3131.27     4166.70     86.39 o
  10   0  -3     6586.53     6773.84    134.59 o
  12   0  -3       38.29       17.28      9.09 o
  14   0  -3      326.35      362.84     23.64 o
  16   0  -3      566.70      531.07     30.92 o
  18   0  -3        2.45        8.18     14.55 o
  20   0  -3       92.56       68.20     19.10 o
  22   0  -3      170.62      207.33     26.37 o
  24   0  -3       23.82        0.00     17.28 o
  26   0  -3        4.26      -14.55     14.55 o
   0   1  -3    21523.00    22299.16    462.41 o
   1   1  -3     5066.10     4386.11     41.65 o
   2   1  -3    63389.04    65120.82    655.28 o
   3   1  -3     3413.91     3349.85     40.16 o
   4   1  -3    17499.07    17788.32    308.71 o
   5   1  -3      570.50      573.82     11.36 o
   6   1  -3    15014.30    15685.49    197.06 o
   7   1  -3     4112.80     3819.05     56.54 o
   8   1  -3     1625.62     1692.87     31.43 o
   9   1  -3     1426.47     1368.97     31.37 o
  10   1  -3      147.05      188.14     11.52 o
  11   1  -3     1567.90     1582.55     33.36 o
  12   1  -3      398.60      386.39     16.57 o
  13   1  -3      212.46      208.46     13.72 o
  14   1  -3      114.89      126.59     12.02 o
  15   1  -3      219.25      196.78     14.10 o
  16   1  -3     2873.52     2825.53     54.84 o
  17   1  -3      242.39      245.30     22.28 o
  18   1  -3     1715.43     1671.09     41.74 o
  19   1  -3      551.83      559.26     25.62 o
  20   1  -3     1108.29     1138.07     44.56 o
  21   1  -3      540.13      589.00     26.34 o
  22   1  -3      127.15      131.13     16.57 o
  23   1  -3       56.59       42.03     13.32 o
  24   1  -3        7.57       -6.01     11.52 o
  25   1  -3        8.09       29.34     14.75 o
  26   1  -3      262.31      275.77     23.46 o
  27   1  -3        4.30      -12.43     12.43 o
   1   2  -3    19661.91    18938.90    124.20 o
   2   2  -3    31327.27    33854.42    268.00 o
   3   2  -3     3578.41     3441.62     33.77 o
   4   2  -3     3460.46     3802.56     48.78 o
   5   2  -3      211.70      217.43      6.53 o
   6   2  -3     4467.37     4993.00    101.39 o
   7   2  -3       93.66       98.18      7.40 o
   8   2  -3     2218.72     2570.68     43.11 o
   9   2  -3      315.64      388.00     14.61 o
  10   2  -3     3796.31     3776.47     83.21 o
  11   2  -3      769.41      753.39     21.84 o
  12   2  -3       52.60       70.36     12.73 o
  13   2  -3      244.16      257.95     14.86 o
  14   2  -3     1991.13     1881.65     40.52 o
  15   2  -3      223.00      220.12     15.07 o
  16   2  -3      823.07      782.36     55.02 o
  17   2  -3      421.76      356.06     19.66 o
  18   2  -3      546.06      539.35     24.25 o
  19   2  -3      376.30      406.12     22.66 o
  20   2  -3      161.96      115.71     14.86 o
  21   2  -3       18.66       25.56     11.77 o
  22   2  -3      448.86      435.07     24.21 o
  23   2  -3       41.41       27.83     14.55 o
  24   2  -3       94.66       95.36     16.39 o
  25   2  -3       28.83       34.56     19.10 o
  26   2  -3       20.34       20.01     22.73 o
   0   3  -3     9591.96    10243.56    105.85 o
   1   3  -3      681.13      575.65      9.76 o
   2   3  -3      170.85      180.39      5.78 o
   3   3  -3     1218.04     1134.94     12.32 o
   4   3  -3      171.54      186.71      5.53 o
   5   3  -3     1540.86     1651.92     20.08 o
   6   3  -3    24464.03    25864.60    446.27 o
   7   3  -3     3844.56     3892.45     45.76 o
   8   3  -3      514.83      429.74      9.35 o
   9   3  -3      904.46      855.97     15.00 o
  10   3  -3     3424.07     3435.99     42.77 o
  11   3  -3     1004.80      985.66     17.69 o
  12   3  -3     1407.25     1294.06     21.72 o
  13   3  -3      343.41      358.12     24.10 o
  14   3  -3      768.51      782.76     25.92 o
  15   3  -3      238.46      209.72     15.13 o
  16   3  -3      327.01      311.50     19.23 o
  17   3  -3      382.44      341.67     19.64 o
  18   3  -3      139.09      162.03     35.47 o
  19   3  -3      101.69      105.07     13.76 o
  20   3  -3      267.63      248.90     32.74 o
  21   3  -3      245.17      273.25     20.30 o
  22   3  -3       13.00        2.05     19.55 o
  23   3  -3      181.48      218.25     33.65 o
  24   3  -3       33.08       16.37     20.92 o
  25   3  -3       74.12       77.30     28.19 o
   1   4  -3      877.90      779.09     11.12 o
   2   4  -3     2793.22     2962.78     29.21 o
   3   4  -3     2093.39     2097.44     20.60 o
   4   4  -3     1407.92     1574.57     17.00 o
   5   4  -3      796.48      910.99     15.05 o
   6   4  -3      544.66      584.72     12.21 o
   7   4  -3     1250.94     1209.50     23.10 o
   8   4  -3      111.70      138.74      6.45 o
   9   4  -3     2262.44     2335.29     31.89 o
  10   4  -3      333.31      313.62     35.92 o
  11   4  -3      850.97      787.18     24.38 o
  12   4  -3       92.20       93.23     10.87 o
  13   4  -3      638.84      627.37     23.21 o
  14   4  -3      273.32      258.53     16.49 o
  15   4  -3     3168.49     3090.85     59.42 o
  16   4  -3      109.18      126.15     14.30 o
  17   4  -3      716.95      703.68     34.56 o
  18   4  -3       21.97       24.70     11.00 o
  19   4  -3      518.42      467.55     23.89 o
  20   4  -3      115.07      121.85     28.19 o
  21   4  -3       40.02       25.46     23.64 o
  22   4  -3       53.37       41.83     25.46 o
  23   4  -3       26.47       -9.09     23.64 o
  24   4  -3        9.43       13.64     24.55 o
   0   5  -3     2762.81     2846.26     38.66 o
   1   5  -3      958.04      954.85     13.59 o
   2   5  -3       17.10       17.15      3.52 o
   3   5  -3      426.17      415.32      8.91 o
   4   5  -3     1814.08     1937.23     22.74 o
   5   5  -3      168.47      167.74      8.13 o
   6   5  -3       33.94       35.07      4.09 o
   7   5  -3      235.88      217.98      9.11 o
   8   5  -3      254.69      282.43     12.60 o
   9   5  -3     1738.44     1663.65     35.25 o
  10   5  -3        4.03       -7.13      7.13 o
  11   5  -3      324.47      301.30     25.01 o
  12   5  -3      847.02      769.98     26.07 o
  13   5  -3       60.94       49.23     11.00 o
  14   5  -3      427.12      428.93     20.68 o
  15   5  -3      104.52       82.23     12.52 o
  16   5  -3      254.16      254.80     18.31 o
  17   5  -3      388.61      400.12     39.10 o
  18   5  -3      406.86      345.56     37.28 o
  19   5  -3      154.73      175.51     30.92 o
  20   5  -3       12.08       -5.46     21.82 o
  21   5  -3      109.14       95.48     29.10 o
  22   5  -3       12.71       19.10     26.37 o
  23   5  -3      218.71      218.25     36.37 o
   1   6  -3      931.01      928.02     14.62 o
   2   6  -3       94.88       82.48      8.34 o
   3   6  -3      139.21      142.10      7.19 o
   4   6  -3      154.68      153.18      7.27 o
   5   6  -3      351.26      322.15     13.12 o
   6   6  -3      146.29      149.29      7.31 o
   7   6  -3      520.57      478.55     13.71 o
   8   6  -3      215.38      205.92     12.10 o
   9   6  -3      281.87      307.04     25.58 o
  10   6  -3      690.95      702.60     21.20 o
  11   6  -3      282.17      265.63     30.92 o
  12   6  -3      120.36      140.15     22.73 o
  13   6  -3      194.38      195.99     15.97 o
  14   6  -3       21.09       28.19     21.82 o
  15   6  -3      160.34      145.50     27.28 o
  16   6  -3       14.36        3.64     20.92 o
  17   6  -3       82.39       60.93     26.37 o
  18   6  -3        5.20       -3.64     22.73 o
  19   6  -3       31.97       33.65     26.37 o
  20   6  -3        2.26      -21.82     21.82 o
  21   6  -3       38.48       25.46     27.28 o
   0   7  -3     1143.41     1122.30     24.66 o
   1   7  -3      138.30      136.36      7.45 o
   2   7  -3      297.59      308.04     11.08 o
   3   7  -3       58.30       41.25      6.24 o
   4   7  -3       22.90        3.93      5.13 o
   5   7  -3      406.66      406.34     16.70 o
   6   7  -3        8.27        4.57      7.01 o
   7   7  -3      159.94      144.79     11.54 o
   8   7  -3      195.83      216.85     13.59 o
   9   7  -3      204.43      217.42     13.97 o
  10   7  -3       22.01       33.81      9.28 o
  11   7  -3      245.29      227.34     30.92 o
  12   7  -3       39.22       34.56     22.73 o
  13   7  -3      178.21      151.86     28.19 o
  14   7  -3      223.50      196.42     31.83 o
  15   7  -3       38.20      -10.91     21.82 o
  16   7  -3        2.51       22.73     24.55 o
  17   7  -3      111.01       77.30     29.10 o
  18   7  -3       79.92       75.48     30.01 o
  19   7  -3       16.82      -19.10     24.55 o
  20   7  -3       29.54        9.09     26.37 o
   1   8  -3     1087.70     1073.02     20.20 o
   2   8  -3        6.29       12.14      6.99 o
   3   8  -3      204.95      181.07     12.81 o
   4   8  -3       20.76        2.83     10.91 o
   5   8  -3      190.31      176.15     15.15 o
   6   8  -3      170.82      176.76     13.05 o
   7   8  -3      166.75      185.54     13.69 o
   8   8  -3       32.31       29.34     13.08 o
   9   8  -3       93.83      121.51     20.92 o
  10   8  -3       60.90       30.46     15.00 o
  11   8  -3       81.14      109.12     27.28 o
  12   8  -3       23.68       20.92     23.64 o
  13   8  -3      149.33      164.59     30.92 o
  14   8  -3        2.99       10.91     23.64 o
  15   8  -3       75.80       94.57     30.01 o
  16   8  -3       55.49      127.31     32.74 o
  17   8  -3      143.02      138.22     35.47 o
  18   8  -3       27.09      -24.55     26.37 o
   0   9  -3      124.22      163.69     21.82 o
   1   9  -3       48.82       42.74     17.28 o
   2   9  -3       35.53       47.79     11.57 o
   3   9  -3       19.72       34.91      9.69 o
   4   9  -3      124.34      143.83     17.03 o
   5   9  -3      142.92      171.08     18.32 o
   6   9  -3      320.75      324.81     23.31 o
   7   9  -3       26.69       30.55     22.73 o
   8   9  -3       26.39       23.83     14.37 o
   9   9  -3      114.73      117.74     31.37 o
  10   9  -3        8.25       26.37     22.73 o
  11   9  -3      249.64      214.61     35.47 o
  12   9  -3       70.33      127.31     30.92 o
  13   9  -3       48.94       40.01     27.28 o
  14   9  -3       70.03       89.12     31.83 o
  15   9  -3       13.14       40.01     30.01 o
   3  10  -3       47.81       40.92     20.01 o
   4  10  -3       41.68       50.01     20.01 o
   5  10  -3       82.69       81.84     21.82 o
   6  10  -3       34.67       44.56     20.01 o
   7  10  -3        3.67      -15.46     15.46 o
   8  10  -3       32.46       -1.82     22.73 o
   9  10  -3       12.93       -6.37     23.64 o
  10  10  -3       54.76       54.56     28.19 o
  11  10  -3       28.42       -0.91     26.37 o
  12  10  -3       40.70       80.02     32.74 o
   0   0  -2    58063.52    56349.56   1023.03 o
   2   0  -2     4847.52     5422.75     85.93 o
   4   0  -2    15301.09    16139.37    280.99 o
   6   0  -2     3307.23     3566.52     72.75 o
   8   0  -2      352.93      347.38     18.19 o
  10   0  -2      433.43      478.32     23.64 o
  12   0  -2      382.26      421.94     23.64 o
  14   0  -2      472.52      445.59     26.37 o
  16   0  -2     2760.36     2809.93     76.39 o
  18   0  -2       22.02        8.18     13.64 o
  20   0  -2      276.22      342.83     30.01 o
  22   0  -2       14.72        4.55     15.46 o
  24   0  -2        0.58      -10.91     14.55 o
  26   0  -2        4.63      -12.73     18.19 o
   1   1  -2     4923.02     4487.29     49.24 o
   2   1  -2    13260.78    13786.14    137.80 o
   3   1  -2      679.55      668.30      9.98 o
   4   1  -2      196.58      194.49      5.74 o
   5   1  -2      515.10      463.44      9.78 o
   6   1  -2      241.66      214.61     14.55 o
   7   1  -2     6055.61     5761.16     81.39 o
   8   1  -2       29.66       30.93      7.27 o
   9   1  -2      684.56      660.99     18.25 o
  10   1  -2       16.86        0.85      5.02 o
  11   1  -2      999.79     1002.22     24.98 o
  12   1  -2       70.12      105.18     13.19 o
  13   1  -2       89.67       89.99      9.39 o
  14   1  -2       78.98       80.16     10.23 o
  15   1  -2      224.21      192.81     13.46 o
  16   1  -2      266.74      297.55     17.97 o
  17   1  -2      279.08      277.12     21.82 o
  18   1  -2      205.53      213.26     16.96 o
  19   1  -2      970.14      916.35     31.06 o
  20   1  -2       45.73       42.76     12.17 o
  21   1  -2      293.40      315.68     20.83 o
  22   1  -2       98.41       93.80     17.28 o
  23   1  -2      109.18      128.52     18.64 o
  24   1  -2        5.16        2.97     12.17 o
  25   1  -2       30.41       21.78     13.32 o
  26   1  -2       16.60       -5.81     12.43 o
  27   1  -2        0.74      -18.19     18.19 o
   0   2  -2     5817.59     6151.73     64.56 o
   1   2  -2    17676.85    17526.96    114.85 o
   2   2  -2     5108.20     5681.87     42.48 o
   3   2  -2     5088.59     4932.51     37.62 o
   4   2  -2    20639.70    22366.60    333.93 o
   5   2  -2      281.59      249.53      5.44 o
   6   2  -2      434.60      407.20      8.25 o
   7   2  -2      553.28      565.38     21.82 o
   8   2  -2      261.76      320.66     45.01 o
   9   2  -2      497.90      546.97     16.60 o
  10   2  -2      181.98      187.59     10.91 o
  11   2  -2      619.09      617.34     23.19 o
  12   2  -2     2982.47     3036.01     53.34 o
  13   2  -2      336.15      315.16     32.28 o
  14   2  -2     2406.12     2398.17     47.26 o
  15   2  -2      813.25      804.27     26.40 o
  16   2  -2      961.08      996.17     29.89 o
  17   2  -2      205.49      195.45     15.73 o
  18   2  -2      532.48      466.23     23.15 o
  19   2  -2      326.98      347.53     20.96 o
  20   2  -2      324.50      312.23     23.64 o
  21   2  -2      164.71      174.02     33.19 o
  22   2  -2       44.85       37.93     13.08 o
  23   2  -2        1.53       -1.30     14.10 o
  24   2  -2       68.91       81.88     30.46 o
  25   2  -2       45.12       34.56     23.64 o
  26   2  -2       74.79       34.56     23.64 o
   1   3  -2     6077.94     6169.48     47.63 o
   2   3  -2     5107.63     5515.16     42.78 o
   3   3  -2     1734.96     1829.13     20.23 o
   4   3  -2     1744.04     1738.75     37.81 o
   5   3  -2      182.37      182.96      5.89 o
   6   3  -2     2357.59     2409.15     37.15 o
   7   3  -2     3341.33     3231.89     34.86 o
   8   3  -2      470.40      469.97     12.86 o
   9   3  -2     1378.72     1357.16     21.03 o
  10   3  -2      207.88      202.22      8.33 o
  11   3  -2     1560.21     1534.89     35.13 o
  12   3  -2      228.55      239.96     14.61 o
  13   3  -2      113.66      116.18     11.10 o
  14   3  -2      162.29      181.17     13.62 o
  15   3  -2       16.69       29.40     15.46 o
  16   3  -2      773.96      764.21     26.44 o
  17   3  -2      106.59      100.10     12.78 o
  18   3  -2       28.34      -12.10     16.82 o
  19   3  -2      131.84      117.62     14.61 o
  20   3  -2      268.33      279.73     28.19 o
  21   3  -2      481.03      499.76     25.78 o
  22   3  -2        2.27        4.55     20.01 o
  23   3  -2       44.65       97.30     27.28 o
  24   3  -2      120.40      121.85     29.10 o
  25   3  -2       64.91       47.29     26.37 o
   0   4  -2      394.10      419.09     11.34 o
   1   4  -2     2607.41     2763.68     25.47 o
   2   4  -2     1506.84     1702.47     17.96 o
   3   4  -2     5364.90     5479.71     44.55 o
   4   4  -2      942.56      950.78     15.31 o
   5   4  -2      217.51      219.91      7.38 o
   6   4  -2      102.51      107.83      5.59 o
   7   4  -2     1151.20     1127.80     17.15 o
   8   4  -2     1204.16     1333.57     19.04 o
   9   4  -2     2250.34     2108.06     26.71 o
  10   4  -2       29.79       24.43      4.43 o
  11   4  -2      884.58      831.41     28.19 o
  12   4  -2      554.10      553.87     20.35 o
  13   4  -2      278.62      273.81     25.46 o
  14   4  -2       13.16        6.39      8.76 o
  15   4  -2      657.39      595.22     24.05 o
  16   4  -2        2.52       10.82      9.23 o
  17   4  -2     1150.33     1095.35     33.12 o
  18   4  -2      125.63      143.08     14.73 o
  19   4  -2      408.88      422.49     22.49 o
  20   4  -2      153.61      166.41     30.01 o
  21   4  -2       84.25       88.21     27.28 o
  22   4  -2       14.85        3.64     21.82 o
  23   4  -2       67.21       50.92     27.28 o
  24   4  -2       31.16        6.37     24.55 o
   1   5  -2      664.36      629.21     11.03 o
   2   5  -2     2000.23     2075.10     21.99 o
   3   5  -2      374.43      364.94      9.55 o
   4   5  -2      591.74      661.29     12.18 o
   5   5  -2       14.04       19.49      6.22 o
   6   5  -2      774.57      780.08     15.15 o
   7   5  -2      116.23       98.88      7.09 o
   8   5  -2       92.73      119.81      6.96 o
   9   5  -2     1815.60     1681.26     30.52 o
  10   5  -2      112.35      133.91     10.24 o
  11   5  -2      260.29      280.03     13.52 o
  12   5  -2      505.92      495.88     20.79 o
  13   5  -2      553.65      573.68     22.54 o
  14   5  -2      259.10      259.08     19.55 o
  15   5  -2       88.92       67.78     11.57 o
  16   5  -2       71.15       60.07     16.82 o
  17   5  -2        2.33        7.27     20.92 o
  18   5  -2        9.92        7.27     20.01 o
  19   5  -2       34.85      -20.01     20.92 o
  20   5  -2       30.68       42.74     25.46 o
  21   5  -2      197.64      219.16     35.47 o
  22   5  -2       33.63       27.28     26.37 o
  23   5  -2       45.87       29.10     27.28 o
   0   6  -2     1092.85     1070.43     22.35 o
   1   6  -2      123.48      120.88      6.23 o
   2   6  -2      955.39     1016.13     15.27 o
   3   6  -2      373.05      356.67     12.79 o
   4   6  -2       45.86       38.42      5.28 o
   5   6  -2      703.20      617.92     13.17 o
   6   6  -2      862.48      898.62     15.69 o
   7   6  -2      764.47      735.99     16.59 o
   8   6  -2        0.25        3.51      6.61 o
   9   6  -2      181.83      164.84     11.42 o
  10   6  -2      854.67      839.92     25.58 o
  11   6  -2      556.22      554.34     19.35 o
  12   6  -2      342.53      355.10     21.82 o
  13   6  -2      197.55      182.78     28.19 o
  14   6  -2      369.07      421.03     39.10 o
  15   6  -2      539.12      513.79     41.83 o
  16   6  -2       30.62       41.83     24.55 o
  17   6  -2      556.98      666.56     50.92 o
  18   6  -2       33.83       57.29     26.37 o
  19   6  -2       46.80       90.94     27.28 o
  20   6  -2       15.11       -1.82     24.55 o
  21   6  -2       42.12       20.01     27.28 o
  22   6  -2       14.45      -25.46     25.46 o
   1   7  -2      824.41      795.35     16.52 o
   2   7  -2       54.74       69.06      9.28 o
   3   7  -2       99.26       97.56      7.54 o
   4   7  -2      416.34      398.30     11.88 o
   5   7  -2      252.83      280.23     10.40 o
   6   7  -2      307.21      311.58     14.96 o
   7   7  -2      346.06      329.54     15.61 o
   8   7  -2      134.61      141.50     11.80 o
   9   7  -2      913.47      950.09     25.60 o
  10   7  -2     1530.47     1585.28     56.38 o
  11   7  -2      546.74      515.71     63.20 o
  12   7  -2       65.18       52.59     18.64 o
  13   7  -2      233.94      233.71     32.74 o
  14   7  -2        7.48       -3.64     19.10 o
  15   7  -2       79.50       82.75     28.19 o
  16   7  -2        6.69      -16.37     21.82 o
  17   7  -2       16.37      -15.46     22.73 o
  18   7  -2       28.24       10.00     22.73 o
  19   7  -2      107.43      156.41     35.47 o
  20   7  -2        0.17        3.64     26.37 o
   0   8  -2      558.75      547.98     25.05 o
   1   8  -2     1279.29     1261.09     22.21 o
   2   8  -2       23.98       26.82      6.96 o
   3   8  -2      175.01      184.80     10.71 o
   4   8  -2      120.85      110.37     17.07 o
   5   8  -2      113.39       94.53     11.16 o
   6   8  -2       92.97      100.79     11.17 o
   7   8  -2      119.46      103.39     15.92 o
   8   8  -2       57.75       43.63     14.10 o
   9   8  -2      124.83      123.55     16.81 o
  10   8  -2        5.09        8.05     13.08 o
  11   8  -2      116.39       84.78     16.16 o
  12   8  -2      124.92      125.49     29.10 o
  13   8  -2      106.87      120.04     30.01 o
  14   8  -2        8.83        7.27     20.92 o
  15   8  -2      102.89      135.50     32.74 o
  16   8  -2       17.47       10.91     27.28 o
  17   8  -2      191.10      219.16     40.01 o
  18   8  -2       31.87       35.47     30.01 o
   1   9  -2      108.61      105.49     20.01 o
   2   9  -2      156.56      152.08     35.47 o
   3   9  -2       23.16       10.63     12.02 o
   4   9  -2      164.99      169.19     18.12 o
   5   9  -2      158.98      152.37     35.92 o
   6   9  -2       14.19       24.86     13.46 o
   7   9  -2       40.18       25.50     21.37 o
   8   9  -2       18.73       18.01     12.62 o
   9   9  -2       61.92       71.86     16.39 o
  10   9  -2        5.88        5.46     14.20 o
  11   9  -2      119.02      125.28     19.42 o
  12   9  -2       18.86       10.00     24.55 o
  13   9  -2      141.36      125.49     32.74 o
  14   9  -2        8.10       -4.55     25.46 o
  15   9  -2       20.42       10.00     27.28 o
   2  10  -2       87.92       50.92     20.01 o
   3  10  -2       57.87       38.19     20.01 o
   4  10  -2      131.19      140.95     25.46 o
   5  10  -2       80.58       67.29     21.82 o
   6  10  -2       62.98       72.87     17.22 o
   7  10  -2        8.32       -1.23     13.55 o
   8  10  -2        7.42       -8.39     31.83 o
   9  10  -2        5.12       -7.44     13.97 o
  10  10  -2       15.57       38.19     26.37 o
  11  10  -2       41.90       50.92     28.19 o
  12  10  -2      146.81      199.15     37.28 o
   2   0  -1    44228.62    47906.64    665.65 o
   4   0  -1     8795.75     9895.68    176.42 o
   6   0  -1     1998.82     1885.11     43.65 o
   8   0  -1     1577.24     1713.24     44.56 o
  10   0  -1     5848.00     6041.81    122.76 o
  12   0  -1      276.36      316.46     21.82 o
  14   0  -1       92.78       70.93     13.64 o
  16   0  -1      185.07      181.87     20.92 o
  18   0  -1      591.53      568.35     34.56 o
  20   0  -1      250.19      249.17     25.46 o
  22   0  -1       95.52      100.94     21.82 o
  24   0  -1       46.08       41.83     19.10 o
  26   0  -1      119.69      125.49     27.28 o
   0   1  -1    21935.00    24449.88    214.68 o
   1   1  -1     1904.06     1835.74     16.97 o
   2   1  -1     1124.02     1303.39     13.74 o
   3   1  -1    12916.95    12549.57    109.22 o
   4   1  -1     1285.41     1410.78     34.13 o
   5   1  -1      798.88      664.28     14.86 o
   6   1  -1    11667.47    11797.36    149.79 o
   7   1  -1    11318.16    11152.42    167.32 o
   8   1  -1     1107.98     1247.20     25.50 o
   9   1  -1      379.89      364.04     22.28 o
  10   1  -1     1366.19     1281.57     40.01 o
  11   1  -1      478.66      489.76     17.22 o
  12   1  -1      213.62      222.16     13.32 o
  13   1  -1      367.46      392.01     27.74 o
  14   1  -1      772.71      753.58     23.95 o
  15   1  -1      100.90      102.00     25.92 o
  16   1  -1      208.57      240.62     25.92 o
  17   1  -1      534.64      525.65     23.31 o
  18   1  -1     2018.17     1952.68    112.76 o
  19   1  -1      230.98      244.87     17.60 o
  20   1  -1       11.21       16.98     10.71 o
  21   1  -1      413.27      430.21     24.11 o
  22   1  -1       22.67       28.96     12.43 o
  23   1  -1      402.28      419.47     58.65 o
  24   1  -1       39.90       55.05     14.37 o
  25   1  -1        6.82      -11.52     11.52 o
  26   1  -1       10.68       11.74     13.97 o
  27   1  -1        2.44      -17.28     17.28 o
   1   2  -1     4330.68     4122.44     29.20 o
   2   2  -1     1384.73     1307.87     12.12 o
   3   2  -1    11919.93    11823.73    148.79 o
   4   2  -1     1912.96     2049.89     29.66 o
   5   2  -1     2889.67     2726.24     28.20 o
   6   2  -1      163.61      146.79      4.79 o
   7   2  -1     1255.27     1144.72     19.20 o
   8   2  -1      225.49      237.77      8.56 o
   9   2  -1      654.33      750.13     19.64 o
  10   2  -1     1853.71     2202.40     80.48 o
  11   2  -1      379.49      398.89     15.28 o
  12   2  -1      485.58      484.86     18.32 o
  13   2  -1     1041.86     1035.61     27.75 o
  14   2  -1     5043.07     5162.91    108.21 o
  15   2  -1     3295.03     3204.32     60.47 o
  16   2  -1      482.93      491.18     27.28 o
  17   2  -1      392.67      373.26     22.73 o
  18   2  -1       15.15       -1.68     17.73 o
  19   2  -1      963.48      900.61     31.37 o
  20   2  -1        8.08       -3.22     10.91 o
  21   2  -1      101.24       84.59     14.20 o
  22   2  -1      254.79      318.45     21.61 o
  23   2  -1      139.64      129.80     16.81 o
  24   2  -1      143.91      228.25     32.74 o
  25   2  -1       13.63       14.55     20.92 o
  26   2  -1       48.43       29.10     23.64 o
  27   2  -1      110.91      102.76     29.10 o
   0   3  -1      115.37      122.78      5.78 o
   1   3  -1     7301.46     7600.08     57.02 o
   2   3  -1      736.01      853.70     16.39 o
   3   3  -1     2011.29     2017.01     23.05 o
   4   3  -1     2518.27     2572.06     27.86 o
   5   3  -1       19.45       11.38      2.47 o
   6   3  -1      796.94      778.74     12.44 o
   7   3  -1     3715.62     3720.57     38.80 o
   8   3  -1     1411.93     1474.20     19.56 o
   9   3  -1     2126.80     2001.47     24.88 o
  10   3  -1     2693.38     2752.46     31.91 o
  11   3  -1     1976.08     1859.82     51.38 o
  12   3  -1      311.88      322.95     20.46 o
  13   3  -1        8.61        8.01      7.23 o
  14   3  -1      213.80      216.05     14.30 o
  15   3  -1      169.69      153.88     12.94 o
  16   3  -1      291.42      277.81     19.55 o
  17   3  -1      187.56      180.64     17.73 o
  18   3  -1      462.80      438.85     39.56 o
  19   3  -1      111.93      105.91     15.46 o
  20   3  -1       34.34       21.11     11.37 o
  21   3  -1       85.67       78.70     14.13 o
  22   3  -1        3.72      -19.10     19.10 o
  23   3  -1       17.61      -19.10     19.10 o
  24   3  -1        6.09        1.82     21.82 o
  25   3  -1       17.40       42.74     25.46 o
  26   3  -1       46.66       41.83     26.37 o
   1   4  -1     2498.49     2533.06     23.98 o
   2   4  -1     1833.58     1940.78     19.76 o
   3   4  -1     3034.99     2959.45     33.16 o
   4   4  -1        4.11        2.68      3.82 o
   5   4  -1       37.11       45.02      5.12 o
   6   4  -1       10.60        5.04      3.00 o
   7   4  -1      714.83      784.88     16.93 o
   8   4  -1      605.69      633.90     20.34 o
   9   4  -1      562.53      538.66     15.00 o
  10   4  -1      147.34      129.92      6.78 o
  11   4  -1      554.04      537.98     12.49 o
  12   4  -1      536.21      578.59     20.35 o
  13   4  -1      118.96      122.42     11.43 o
  14   4  -1      383.56      346.59     17.63 o
  15   4  -1      407.30      327.55     18.31 o
  16   4  -1       46.70       31.81     14.10 o
  17   4  -1      133.09      135.30     14.04 o
  18   4  -1       22.02       17.81     10.29 o
  19   4  -1      441.46      421.94     40.01 o
  20   4  -1        3.07      -19.10     19.10 o
  21   4  -1       19.78       33.65     22.73 o
  22   4  -1       13.93       -3.64     21.82 o
  23   4  -1       75.30       37.28     26.37 o
  24   4  -1        0.83      -20.92     20.92 o
  25   4  -1      154.32      185.51     36.37 o
   0   5  -1      412.29      545.00     14.16 o
   1   5  -1      383.00      395.47      8.75 o
   2   5  -1     2390.79     2314.99     25.95 o
   3   5  -1      631.13      600.78     11.76 o
   4   5  -1     1107.18     1274.91     17.79 o
   5   5  -1       42.80       48.76      9.74 o
   6   5  -1     3988.59     4297.13     46.78 o
   7   5  -1       11.70        8.65      4.34 o
   8   5  -1        3.64        9.18      7.46 o
   9   5  -1     1295.22     1224.75     20.26 o
  10   5  -1      317.36      320.43     17.07 o
  11   5  -1      703.72      745.72     20.07 o
  12   5  -1      317.40      345.48     14.80 o
  13   5  -1      897.46      879.12     27.24 o
  14   5  -1       84.20       90.20     13.64 o
  15   5  -1      198.04      159.14     28.19 o
  16   5  -1      383.15      365.56     37.28 o
  17   5  -1      108.85       92.75     25.46 o
  18   5  -1       12.97       -6.37     20.92 o
  19   5  -1       95.58       84.57     28.19 o
  20   5  -1      121.32       81.84     26.37 o
  21   5  -1       48.02       35.47     25.46 o
  22   5  -1        6.06        3.64     23.64 o
  23   5  -1       83.29      122.76     30.92 o
   1   6  -1       70.80       73.81      5.40 o
   2   6  -1      230.83      248.62      9.12 o
   3   6  -1     1087.00     1062.40     17.39 o
   4   6  -1      360.02      359.07     10.46 o
   5   6  -1      672.92      651.13     13.54 o
   6   6  -1        8.52        5.11      4.43 o
   7   6  -1      352.04      329.66     16.80 o
   8   6  -1       34.90       38.56      7.51 o
   9   6  -1       56.31       47.82     10.42 o
  10   6  -1      190.28      224.54     14.56 o
  11   6  -1      851.52      804.19     22.38 o
  12   6  -1      173.65      154.89     17.22 o
  13   6  -1      400.21      394.79     31.37 o
  14   6  -1        4.27       30.01     22.73 o
  15   6  -1     1180.07     1132.16     59.11 o
  16   6  -1       53.65       81.84     26.37 o
  17   6  -1      296.91      237.34     34.56 o
  18   6  -1       21.56      -12.73     22.73 o
  19   6  -1      159.20      151.86     32.74 o
  20   6  -1        7.15       21.82     24.55 o
  21   6  -1       50.50       39.10     29.10 o
  22   6  -1       15.94      -19.10     24.55 o
   0   7  -1      527.00      529.16     35.47 o
   1   7  -1     1380.12     1436.29     22.43 o
   2   7  -1     1024.58      949.28     17.72 o
   3   7  -1      232.02      254.18     10.17 o
   4   7  -1       11.02       19.69      6.03 o
   5   7  -1      150.92      130.12      7.93 o
   6   7  -1      641.73      694.10     17.34 o
   7   7  -1      126.72      119.77     10.86 o
   8   7  -1       20.34       17.48      8.27 o
   9   7  -1      876.80      952.43     35.35 o
  10   7  -1      162.08      191.91     31.83 o
  11   7  -1      558.28      589.59     39.10 o
  12   7  -1       12.00       11.80     17.73 o
  13   7  -1      162.92      125.47     20.46 o
  14   7  -1      370.50      343.74     39.10 o
  15   7  -1      172.85      191.88     33.65 o
  16   7  -1        3.66       12.73     20.92 o
  17   7  -1       10.55      -19.10     19.10 o
  18   7  -1       13.36      -10.91     24.55 o
  19   7  -1      176.45      211.88     36.37 o
  20   7  -1        0.98        2.73     26.37 o
   1   8  -1      535.21      495.30     16.80 o
   2   8  -1     1702.49     1783.24     28.10 o
   3   8  -1      201.53      199.80     10.02 o
   4   8  -1       71.81       81.22     12.07 o
   5   8  -1       10.43       -7.60      7.60 o
   6   8  -1       20.58        9.33     11.13 o
   7   8  -1       19.45        8.83     10.91 o
   8   8  -1       32.25       23.29     13.08 o
   9   8  -1       56.69       66.70     22.73 o
  10   8  -1      113.44       91.16     16.39 o
  11   8  -1       37.61       28.11     13.97 o
  12   8  -1       15.91       34.85     14.62 o
  13   8  -1       58.05       33.01     15.10 o
  14   8  -1       85.66       80.93     29.10 o
  15   8  -1      253.35      272.81     40.01 o
  16   8  -1      103.85       80.93     31.83 o
  17   8  -1       28.26       35.47     27.28 o
  18   8  -1        1.19       -0.91     27.28 o
   0   9  -1      154.53      192.78     22.73 o
   1   9  -1       24.56       34.02      9.95 o
   2   9  -1       23.23       26.22     14.55 o
   3   9  -1       33.60       32.25     16.37 o
   4   9  -1      119.79       85.20     15.92 o
   5   9  -1       91.71      106.94     16.31 o
   6   9  -1      255.28      297.11     22.01 o
   7   9  -1       69.29       87.97     16.31 o
   8   9  -1        3.90       -3.26     12.23 o
   9   9  -1       39.19       21.61     14.62 o
  10   9  -1      171.06      180.46     21.36 o
  11   9  -1       52.35       66.76     17.87 o
  12   9  -1       24.65       10.78     15.28 o
  13   9  -1       93.75       78.21     30.92 o
  14   9  -1       24.98       19.10     28.19 o
  15   9  -1       51.45       35.47     28.19 o
   1  10  -1       19.88       18.19     17.28 o
   2  10  -1        5.65        7.27     16.37 o
   3  10  -1       18.50        7.27     18.19 o
   4  10  -1       20.84       14.55     18.19 o
   5  10  -1       25.11       12.27     13.72 o
   6  10  -1       31.86       34.17     15.28 o
   7  10  -1       32.30       52.64     17.04 o
   8  10  -1       25.55       12.08     15.28 o
   9  10  -1       18.90        5.00     31.37 o
  10  10  -1       54.42       61.23     18.12 o
  11  10  -1       28.14       16.32     16.39 o
  12  10  -1       17.04       12.73     26.37 o
   4  11  -1       11.00       51.83     22.73 o
   4   0   0      750.95      716.58     20.01 o
   6   0   0       16.63       25.46      6.37 o
   8   0   0    13956.01    14818.97    265.53 o
  10   0   0       71.01       70.02     10.91 o
  12   0   0    14241.88    14979.02    276.45 o
  14   0   0        7.75       -3.64      9.09 o
  16   0   0     1922.17     1869.65     59.11 o
  18   0   0       91.37       83.66     17.28 o
  20   0   0     1810.76     2111.54     69.11 o
  22   0   0        6.13      -13.64     13.64 o
  24   0   0      521.51      620.19     41.83 o
  26   0   0       13.46       20.01     20.01 o
   1   1   0      530.74      522.47      5.48 o
   2   1   0        3.91       17.31      2.37 o
   3   1   0    25505.37    24688.94    246.75 o
   4   1   0    64000.07    66537.02    784.02 o
   5   1   0     1056.36      895.70     14.17 o
   6   1   0       95.95       92.93      4.87 o
   7   1   0     8677.49     8618.12    112.78 o
   8   1   0    13888.39    13996.35    178.39 o
   9   1   0     1057.71     1089.81     23.95 o
  10   1   0       49.36       41.40      6.55 o
  11   1   0      677.32      723.08     20.46 o
  12   1   0      556.44      686.88     21.10 o
  13   1   0      940.20      838.61     27.28 o
  14   1   0       25.25       14.62      7.87 o
  15   1   0        4.38       -5.14     13.19 o
  16   1   0     2184.18     2242.33     46.73 o
  17   1   0     1236.13     1367.90     36.22 o
  18   1   0      142.43      141.97     24.55 o
  19   1   0       27.19       20.63     21.82 o
  20   1   0        2.84       -5.34     21.82 o
  21   1   0      257.73      234.90     18.61 o
  22   1   0       14.25       10.52     11.24 o
  23   1   0      236.01      235.04     19.90 o
  24   1   0      467.50      535.82     27.92 o
  25   1   0       23.14       10.82     12.67 o
  26   1   0        0.22       -9.09     18.19 o
  27   1   0        0.40        5.46     21.82 o
   0   2   0    23591.95    24816.80    245.33 o
   1   2   0     3164.32     3221.53     28.04 o
   2   2   0        1.81       12.84      5.15 o
   3   2   0    17137.70    17031.16    147.39 o
   4   2   0       31.09       11.46      3.18 o
   5   2   0     7221.45     6547.81     69.45 o
   6   2   0        9.77        8.74      2.79 o
   7   2   0     1999.30     1935.51     27.22 o
   8   2   0      425.44      462.22     11.63 o
   9   2   0      533.35      607.07     14.12 o
  10   2   0       59.64       59.89      6.88 o
  11   2   0       78.69       90.51     10.00 o
  12   2   0     7903.84     8086.88    113.83 o
  13   2   0     3260.70     3269.22     94.57 o
  14   2   0      210.22      242.17     38.65 o
  15   2   0     2111.15     2142.67     47.74 o
  16   2   0      434.62      458.35     30.92 o
  17   2   0      687.16      668.29     25.33 o
  18   2   0        3.47       -7.84      7.84 o
  19   2   0      654.17      643.62     26.22 o
  20   2   0        6.12       19.28     13.19 o
  21   2   0      397.31      428.53     26.37 o
  22   2   0        6.50      -10.71     10.71 o
  23   2   0       94.46      128.22     26.37 o
  24   2   0      464.78      609.27     45.47 o
  25   2   0       40.37       60.02     24.55 o
  26   2   0        4.20       -2.73     21.82 o
  27   2   0       49.03       38.19     26.37 o
   1   3   0      256.88      332.73      7.39 o
   2   3   0        6.52        4.56      3.93 o
   3   3   0     1381.85     1419.20     17.96 o
   4   3   0      936.13     1128.63     15.51 o
   5   3   0        6.29        1.39      3.01 o
   6   3   0        5.39       16.51     11.98 o
   7   3   0     5318.03     5435.67     53.54 o
   8   3   0       21.45       22.99      3.40 o
   9   3   0     4114.88     3955.36     41.91 o
  10   3   0       40.33       51.93      5.94 o
  11   3   0     1626.88     1604.18     27.89 o
  12   3   0      546.14      579.81     19.83 o
  13   3   0       79.09      113.10     18.19 o
  14   3   0        0.05       -9.45     12.28 o
  15   3   0      145.18      151.84     30.01 o
  16   3   0     2046.28     2108.59     45.22 o
  17   3   0      922.18      829.70     39.10 o
  18   3   0       41.47       32.31     10.29 o
  19   3   0       26.17       26.74     10.59 o
  20   3   0       85.92       70.84     13.28 o
  21   3   0      124.91      128.22     27.28 o
  22   3   0        0.06      -11.82     16.37 o
  23   3   0        0.17      -19.10     19.10 o
  24   3   0       39.03       24.55     23.64 o
  25   3   0        2.93      -20.92     20.92 o
  26   3   0        0.86        0.91     21.82 o
   0   4   0    10451.29    11829.35    124.06 o
   1   4   0      126.20      134.90      5.02 o
   2   4   0       61.44       59.78      4.25 o
   3   4   0      141.10      115.04      7.61 o
   4   4   0     1264.11     1239.62     17.89 o
   5   4   0       33.19       40.51      4.27 o
   6   4   0        0.62        4.41      3.00 o
   7   4   0       75.39       83.73      6.98 o
   8   4   0      389.76      464.15     10.69 o
   9   4   0      332.40      281.67     11.88 o
  10   4   0        0.07        5.55      3.95 o
  11   4   0      184.04      186.30      8.23 o
  12   4   0     1441.13     1523.23     28.88 o
  13   4   0       83.18       95.16      8.64 o
  14   4   0       18.51        4.88     11.82 o
  15   4   0       59.13       45.28     12.73 o
  16   4   0     1017.83      896.70     28.08 o
  17   4   0       26.29       26.89     10.39 o
  18   4   0        0.02      -18.19     18.19 o
  19   4   0       72.19       44.56     24.55 o
  20   4   0        2.01      -15.46     20.92 o
  21   4   0       43.04       54.56     25.46 o
  22   4   0        5.85      -18.19     18.19 o
  23   4   0       23.54       -8.18     23.64 o
  24   4   0        1.44      -10.00     23.64 o
  25   4   0       96.37       62.75     28.19 o
   1   5   0        9.64        6.42      3.54 o
   2   5   0        0.99        3.10      3.70 o
   3   5   0      816.37      777.14     13.61 o
   4   5   0     6190.62     6945.16     69.06 o
   5   5   0       47.21       61.28      8.01 o
   6   5   0       18.17       30.41      4.89 o
   7   5   0       15.44       27.14      5.47 o
   8   5   0     2491.46     2641.19     33.10 o
   9   5   0     1324.24     1419.25     22.22 o
  10   5   0        0.12        9.51      5.64 o
  11   5   0      367.95      421.16     26.18 o
  12   5   0      516.06      554.69     27.87 o
  13   5   0     2024.46     2065.37     36.58 o
  14   5   0       27.82       35.93     12.23 o
  15   5   0       98.48       44.56     21.82 o
  16   5   0       10.04       10.00     20.92 o
  17   5   0      194.86      164.59     30.01 o
  18   5   0        2.14       29.10     23.64 o
  19   5   0       39.76       30.92     23.64 o
  20   5   0        3.88      -15.46     19.10 o
  21   5   0       68.60       68.20     28.19 o
  22   5   0        3.48      -22.73     22.73 o
  23   5   0       12.14      -20.92     20.92 o
   0   6   0      540.66      546.49     20.37 o
   1   6   0      356.62      326.59     10.08 o
   2   6   0       24.09       20.45      4.71 o
   3   6   0     1261.09     1194.73     18.65 o
   4   6   0      171.45      163.00      7.59 o
   5   6   0      902.93      920.00     16.08 o
   6   6   0        2.22       -4.44      4.44 o
   7   6   0        9.45       12.26      4.90 o
   8   6   0     1124.77     1118.11     22.84 o
   9   6   0       13.19       12.35      6.50 o
  10   6   0       10.01        8.11      6.90 o
  11   6   0      356.67      391.51     24.86 o
  12   6   0      244.10      259.34     20.31 o
  13   6   0     1321.70     1311.40     41.94 o
  14   6   0        0.10       11.05     12.89 o
  15   6   0      640.55      616.55     46.38 o
  16   6   0     1481.11     1479.53     70.93 o
  17   6   0      539.68      582.90     48.20 o
  18   6   0        7.88       -4.55     20.92 o
  19   6   0       55.23       60.93     27.28 o
  20   6   0      147.47      140.95     33.65 o
  21   6   0      162.90      140.04     34.56 o
  22   6   0        0.30       -7.27     26.37 o
   1   7   0     1483.05     1546.80     27.02 o
   2   7   0       12.05       10.27      6.79 o
   3   7   0      370.98      382.16     12.11 o
   4   7   0     1018.28     1056.39     18.73 o
   5   7   0       27.79       31.45      6.77 o
   6   7   0        3.00        7.12      5.12 o
   7   7   0        2.23        4.07      5.91 o
   8   7   0       94.00       74.10     27.74 o
   9   7   0     1704.21     1669.31    127.77 o
  10   7   0        0.14        8.07     12.81 o
  11   7   0      374.62      376.23     24.86 o
  12   7   0      132.52      117.65     17.22 o
  13   7   0        1.88       18.71     23.64 o
  14   7   0       50.20       67.86     15.94 o
  15   7   0      179.74      186.42     31.83 o
  16   7   0       21.44       25.46     23.64 o
  17   7   0       34.07      -19.10     19.10 o
  18   7   0        0.31       -8.18     24.55 o
  19   7   0      114.44      105.49     32.74 o
  20   7   0        6.13       37.28     29.10 o
   0   8   0     1911.49     1998.16     46.89 o
   1   8   0       65.55       66.62      9.64 o
   2   8   0        0.90       33.62     14.31 o
   3   8   0      136.88      142.06      9.37 o
   4   8   0     1427.39     1509.46     24.34 o
   5   8   0        2.06       -0.96     10.87 o
   6   8   0        2.23      -10.48     10.48 o
   7   8   0        3.08       -4.13     10.48 o
   8   8   0       29.69       30.98     12.89 o
   9   8   0       10.99       21.21     11.88 o
  10   8   0        4.06      -11.21     13.19 o
  11   8   0        3.88        6.37     12.43 o
  12   8   0       29.17       36.22     14.42 o
  13   8   0       59.98       28.61     15.46 o
  14   8   0        0.72       16.97     14.80 o
  15   8   0      143.71      163.69     33.65 o
  16   8   0        0.96       16.37     27.28 o
  17   8   0        7.11      -19.10     25.46 o
  18   8   0        0.15       -7.27     25.46 o
   1   9   0        5.83       12.26      8.67 o
   2   9   0        7.70        3.06      8.62 o
   3   9   0       42.86       35.22     13.19 o
   4   9   0       34.97       32.30     13.46 o
   5   9   0       13.20       -2.06     11.77 o
   6   9   0        1.50        8.05     15.00 o
   7   9   0       91.42      113.25     17.60 o
   8   9   0      207.56      238.86     22.26 o
   9   9   0      157.85      160.75     20.46 o
  10   9   0        0.45        6.13     32.74 o
  11   9   0        1.21      -10.59     14.55 o
  12   9   0        4.69       -5.92     18.64 o
  13   9   0      160.33      197.78     23.15 o
  14   9   0        0.50      -20.01     20.01 o
  15   9   0       25.89      -11.82     26.37 o
   1  10   0        2.54        0.00     16.37 o
   2  10   0        0.58      -13.64     13.64 o
   3  10   0        6.20       -3.64     15.46 o
   4  10   0       48.35       87.78     20.01 o
   5  10   0        8.15        6.52     14.10 o
   6  10   0        0.29      -12.43     12.43 o
   7  10   0       25.51       12.40     25.46 o
   8  10   0       33.14       39.93     17.22 o
   9  10   0       29.43       31.19     16.16 o
  10  10   0        1.91       -4.57     15.02 o
  11  10   0        7.87      -14.86     14.86 o
  12  10   0       78.35      116.54     50.47 o
   4  11   0       54.46       65.47     23.64 o
   2   0   1    44230.97    47188.38    575.87 o
   4   0   1     8786.51     9633.23    119.55 o
   6   0   1     1999.81     1932.40     44.56 o
   8   0   1     1572.15     1639.58     42.74 o
  10   0   1     5839.54     6158.20    123.67 o
  12   0   1      278.93      258.26     20.01 o
  14   0   1       89.32       73.66     13.64 o
  16   0   1      182.64      140.04     19.10 o
  18   0   1      585.72      511.97     32.74 o
  20   0   1      256.84      362.84     30.92 o
  22   0   1       95.63      115.49     20.92 o
  24   0   1       44.39       40.92     21.82 o
  26   0   1      120.23      173.69     28.19 o
   0   1   1    21938.05    24519.99    295.77 o
   1   1   1     1931.93     1839.56     17.97 o
   2   1   1     1131.69     1300.59     17.06 o
   3   1   1    12896.70    12388.18    126.15 o
   4   1   1     1282.69     1380.07     18.37 o
   5   1   1      803.74      705.12     19.42 o
   6   1   1    11667.94    11831.28    129.78 o
   7   1   1    11333.10    11385.66    132.57 o
   8   1   1     1113.61     1202.23     19.46 o
   9   1   1      370.38      360.52     13.09 o
  10   1   1     1368.99     1301.19     38.65 o
  11   1   1      487.31      483.89     16.81 o
  12   1   1      216.34      223.80     12.67 o
  13   1   1      372.33      339.05     15.92 o
  14   1   1      764.42      746.30     23.69 o
  15   1   1      103.14      101.58     18.64 o
  16   1   1      203.02      243.26     16.31 o
  17   1   1      533.92      551.41     55.93 o
  18   1   1     2024.52     1969.07     45.17 o
  19   1   1      227.65      260.15     22.73 o
  20   1   1       12.05       -2.27     16.82 o
  21   1   1      416.73      452.38     23.95 o
  22   1   1       22.10       27.58     30.01 o
  23   1   1      400.62      482.00     26.34 o
  24   1   1       40.35       75.75     15.43 o
  25   1   1        6.71       11.82     20.01 o
  26   1   1       10.31      -12.73     19.10 o
  27   1   1        2.48      -18.19     18.19 o
   1   2   1     4312.08     4076.11     38.94 o
   2   2   1     1395.36     1319.58     15.41 o
   3   2   1    11895.44    11714.16    103.90 o
   4   2   1     1910.63     2030.18     23.76 o
   5   2   1     2888.81     2735.54     28.40 o
   6   2   1      164.05      152.73      6.63 o
   7   2   1     1233.86     1129.43     18.70 o
   8   2   1      226.98      250.44      8.82 o
   9   2   1      662.71      763.95     15.68 o
  10   2   1     1859.24     2218.09     56.76 o
  11   2   1      382.66      433.22     12.89 o
  12   2   1      490.03      486.19     27.74 o
  13   2   1     1040.68     1032.87     33.19 o
  14   2   1     5039.98     5147.84     99.58 o
  15   2   1     3306.37     3226.43     58.49 o
  16   2   1      481.87      499.01     21.53 o
  17   2   1      383.93      427.19     21.16 o
  18   2   1       17.69        4.06     10.00 o
  19   2   1      958.15      922.05     45.01 o
  20   2   1        8.95       13.11     10.43 o
  21   2   1      102.33       91.48     17.28 o
  22   2   1      256.63      281.92     20.30 o
  23   2   1      138.64      147.32     28.19 o
  24   2   1      146.23      199.15     30.01 o
  25   2   1       13.24       -1.82     20.92 o
  26   2   1       47.38       36.37     25.46 o
  27   2   1      109.92      118.22     30.01 o
   0   3   1      118.79      127.93      7.43 o
   1   3   1     7172.64     7503.51     69.53 o
   2   3   1      744.74      853.42     12.78 o
   3   3   1     2035.19     2014.46     23.29 o
   4   3   1     2522.78     2548.29     27.99 o
   5   3   1       19.31       11.62      3.38 o
   6   3   1      794.92      778.11     12.86 o
   7   3   1     3685.76     3713.38     43.58 o
   8   3   1     1417.43     1492.17     19.88 o
   9   3   1     2101.80     1980.26     24.90 o
  10   3   1     2693.21     2733.48     32.14 o
  11   3   1     2007.41     1817.09     29.77 o
  12   3   1      310.00      326.91     12.50 o
  13   3   1        7.10        7.43      5.50 o
  14   3   1      217.25      232.48     14.30 o
  15   3   1      163.51      161.11     12.78 o
  16   3   1      295.53      309.43     17.32 o
  17   3   1      184.41      199.35     15.13 o
  18   3   1      463.83      430.98     30.46 o
  19   3   1      108.50      127.74     16.82 o
  20   3   1       33.03       57.29     21.82 o
  21   3   1       82.42       78.21     25.46 o
  22   3   1        3.62      -14.55     14.55 o
  23   3   1       14.67       40.01     23.64 o
  24   3   1        6.54      -20.01     20.01 o
  25   3   1       16.43       -0.91     20.92 o
  26   3   1       46.35       77.30     29.10 o
   1   4   1     2486.54     2561.63     35.10 o
   2   4   1     1836.07     1979.68     24.52 o
   3   4   1     2959.99     2973.93     33.34 o
   4   4   1        4.07       -3.13      3.13 o
   5   4   1       43.54       49.80      4.59 o
   6   4   1       10.74       14.17      3.25 o
   7   4   1      677.85      741.92     18.51 o
   8   4   1      603.98      613.73     20.06 o
   9   4   1      558.63      533.45     12.02 o
  10   4   1      150.78      148.67      7.15 o
  11   4   1      559.69      555.85     12.93 o
  12   4   1      538.99      555.20     13.13 o
  13   4   1      112.64      103.56      6.86 o
  14   4   1      382.73      353.84     18.41 o
  15   4   1      407.66      366.63     17.76 o
  16   4   1       47.64       27.37      8.86 o
  17   4   1      128.69      103.67     23.64 o
  18   4   1       23.18       41.83     23.64 o
  19   4   1      435.03      511.06     43.65 o
  20   4   1        3.34      -18.19     18.19 o
  21   4   1       21.16        5.46     22.73 o
  22   4   1       14.43        8.18     22.73 o
  23   4   1       76.46       66.38     28.19 o
  24   4   1        0.73      -10.91     20.92 o
  25   4   1      150.84      140.04     34.56 o
   0   5   1      413.32      512.22     18.25 o
   1   5   1      359.79      369.60      9.42 o
   2   5   1     2394.66     2277.67     26.15 o
   3   5   1      616.54      588.78     13.29 o
   4   5   1     1106.17     1263.32     20.00 o
   5   5   1       45.56       54.22      5.39 o
   6   5   1     3990.44     4254.67     46.75 o
   7   5   1       14.43       18.41     11.42 o
   8   5   1        3.51        3.11      4.18 o
   9   5   1     1266.06     1247.45     20.38 o
  10   5   1      317.12      345.24     11.06 o
  11   5   1      689.13      749.09     15.93 o
  12   5   1      318.44      344.91     18.28 o
  13   5   1      908.87      928.75     56.38 o
  14   5   1       83.88      107.38     15.94 o
  15   5   1      198.84      173.49     18.12 o
  16   5   1      384.13      334.65     36.37 o
  17   5   1      106.37       78.21     26.37 o
  18   5   1       12.40      -19.10     19.10 o
  19   5   1       96.84       87.30     26.37 o
  20   5   1      121.31       85.48     29.10 o
  21   5   1       49.67       76.39     29.10 o
  22   5   1        6.20       -9.09     23.64 o
  23   5   1       82.12       47.29     29.10 o
   1   6   1       68.27       68.01      5.81 o
   2   6   1      230.80      230.16      9.07 o
   3   6   1     1079.34     1074.28     17.74 o
   4   6   1      359.80      338.18     12.29 o
   5   6   1      673.81      664.85     23.49 o
   6   6   1        8.71       14.80      5.20 o
   7   6   1      326.29      317.44     24.94 o
   8   6   1       34.85       44.56      9.45 o
   9   6   1       51.83       52.35      6.59 o
  10   6   1      190.04      224.69     19.00 o
  11   6   1      857.11      776.60     30.78 o
  12   6   1      174.28      181.09     18.64 o
  13   6   1      395.78      408.39     32.28 o
  14   6   1        4.42       21.70     13.28 o
  15   6   1     1170.73     1199.55     51.38 o
  16   6   1       53.87       28.19     23.64 o
  17   6   1      301.61      345.56     39.10 o
  18   6   1       21.73       -3.64     22.73 o
  19   6   1      160.89      179.14     34.56 o
  20   6   1        7.20       17.28     27.28 o
  21   6   1       50.97       55.47     30.01 o
  22   6   1       15.97       23.64     29.10 o
   0   7   1      527.09      471.71     22.77 o
   1   7   1     1382.32     1404.86     25.76 o
   2   7   1     1023.75      919.26     20.85 o
   3   7   1      234.09      256.12     13.13 o
   4   7   1       11.16       17.01      5.39 o
   5   7   1      148.31      136.79      9.04 o
   6   7   1      643.18      654.19     14.76 o
   7   7   1      123.91      125.44     12.66 o
   8   7   1       20.09        7.59     11.78 o
   9   7   1      866.73      878.41     33.36 o
  10   7   1      163.33      183.27     41.83 o
  11   7   1      572.78      556.37     29.12 o
  12   7   1       12.16       -1.10     12.17 o
  13   7   1      154.68      166.16     19.54 o
  14   7   1      369.89      345.08     25.10 o
  15   7   1      173.49      156.90     20.96 o
  16   7   1        3.56        0.00     20.01 o
  17   7   1       11.30       -0.91     22.73 o
  18   7   1       14.70       -1.82     25.46 o
  19   7   1      175.75      195.51     38.19 o
  20   7   1        1.06       10.00     27.28 o
   1   8   1      540.03      500.00     18.00 o
   2   8   1     1703.66     1767.81     31.19 o
   3   8   1      198.42      204.29     12.31 o
   4   8   1       71.93       81.37      9.58 o
   5   8   1       10.32       13.51     11.42 o
   6   8   1       20.48       13.87     12.28 o
   7   8   1       23.28       14.18     12.23 o
   8   8   1       32.08       24.58     12.23 o
   9   8   1       54.82       72.79     15.27 o
  10   8   1      115.52      110.70     17.46 o
  11   8   1       37.44       18.81     14.10 o
  12   8   1       15.37       12.30     13.32 o
  13   8   1       59.26       42.79     15.94 o
  14   8   1       86.80       98.30     18.77 o
  15   8   1      251.21      294.02     26.22 o
  16   8   1      104.26       90.94     31.83 o
  17   8   1       27.80       53.65     30.01 o
  18   8   1        1.18       20.01     28.19 o
   0   9   1      154.75      159.44     16.96 o
   1   9   1       27.49       22.38      8.34 o
   2   9   1       23.20       20.14      9.62 o
   3   9   1       32.88       15.91     15.00 o
   4   9   1      119.36       97.26     15.94 o
   5   9   1       90.52      101.68     16.81 o
   6   9   1      257.53      320.47     31.37 o
   7   9   1       69.16      108.56     38.65 o
   8   9   1        3.90       -7.34     15.91 o
   9   9   1       40.86       38.53     15.67 o
  10   9   1      171.98      178.79     25.46 o
  11   9   1       48.77       59.95     17.87 o
  12   9   1       24.32       -3.39     14.86 o
  13   9   1       94.42      127.98     22.01 o
  14   9   1       24.69       22.13     17.91 o
  15   9   1       51.30       43.55     17.65 o
   1  10   1       19.42       14.55     17.28 o
   2  10   1        5.22       12.73     18.19 o
   3  10   1       19.61       37.51     14.46 o
   4  10   1       20.73       14.47     13.97 o
   5  10   1       24.45       21.58     13.97 o
   6  10   1       31.93       33.52     15.28 o
   7  10   1       31.62       28.32     15.74 o
   8  10   1       25.28       19.08     19.10 o
   9  10   1       19.25        3.86     15.07 o
  10  10   1       54.46       55.82     18.35 o
  11  10   1       27.98       17.54     17.26 o
  12  10   1       17.46       22.11     18.25 o
   3  11   1        5.77       20.01     20.01 o
   4  11   1       11.15       21.82     20.92 o
   2   0   2     4853.98     5424.51     56.51 o
   4   0   2    15316.38    16675.32    203.14 o
   6   0   2     3311.32     3624.90     56.38 o
   8   0   2      347.49      398.30     19.10 o
  10   0   2      432.31      481.05     22.73 o
  12   0   2      382.14      406.49     23.64 o
  14   0   2      481.32      463.77     26.37 o
  16   0   2     2768.51     2919.96     78.21 o
  18   0   2       25.22        9.09     13.64 o
  20   0   2      267.17      310.09     28.19 o
  22   0   2       13.33       22.73     18.19 o
  24   0   2        1.05        0.00     16.37 o
  26   0   2        3.89        7.27     19.10 o
   1   1   2     4880.42     4497.28     41.88 o
   2   1   2    13260.90    13772.01    397.45 o
   3   1   2      692.07      686.16     10.13 o
   4   1   2      227.60      252.66     15.61 o
   5   1   2      509.34      456.54      9.28 o
   6   1   2      242.42      214.20      7.12 o
   7   1   2     6035.73     5799.07     63.97 o
   8   1   2       18.94       26.47      3.84 o
   9   1   2      686.72      707.49     15.86 o
  10   1   2       17.61        9.96      3.83 o
  11   1   2      989.48     1054.25     25.10 o
  12   1   2       69.02      107.91     10.05 o
  13   1   2       85.33       81.96      9.39 o
  14   1   2       83.28       74.46      9.83 o
  15   1   2      220.69      189.59     13.72 o
  16   1   2      286.50      291.99     17.97 o
  17   1   2      278.80      282.36     25.46 o
  18   1   2      198.57      208.24     25.46 o
  19   1   2      974.90      949.77     31.33 o
  20   1   2       40.59       40.23     12.02 o
  21   1   2      288.40      301.45     20.83 o
  22   1   2       97.97      119.73     15.92 o
  23   1   2      110.82       92.24     15.39 o
  24   1   2        5.06       19.10     19.10 o
  25   1   2       30.56        5.46     19.10 o
  26   1   2       17.41       36.37     21.82 o
  27   1   2        0.66      -17.28     20.01 o
   0   2   2     5818.17     6211.86    112.76 o
   1   2   2    17638.45    17752.62    152.69 o
   2   2   2     5103.03     5748.24     53.09 o
   3   2   2     5135.50     4962.07     53.56 o
   4   2   2    20653.79    21983.84    274.32 o
   5   2   2      283.30      252.97      9.06 o
   6   2   2      429.46      418.17      9.67 o
   7   2   2      573.94      573.56     12.05 o
   8   2   2      258.94      293.59      9.12 o
   9   2   2      485.38      573.82     14.36 o
  10   2   2      178.95      196.29      8.89 o
  11   2   2      608.57      580.16     14.77 o
  12   2   2     2979.42     3104.72     43.47 o
  13   2   2      331.66      326.68     16.32 o
  14   2   2     2411.23     2356.43     67.75 o
  15   2   2      797.08      796.68     25.53 o
  16   2   2      964.00      958.27     28.83 o
  17   2   2      216.53      222.34     26.83 o
  18   2   2      530.74      474.92     22.28 o
  19   2   2      334.00      354.76     24.55 o
  20   2   2      326.02      330.17     20.30 o
  21   2   2      163.23      175.08     16.39 o
  22   2   2       43.85       15.46     20.01 o
  23   2   2        1.75       30.92     21.82 o
  24   2   2       67.01       50.92     24.55 o
  25   2   2       45.38       63.66     24.55 o
  26   2   2       76.24       64.56     28.19 o
  27   2   2       55.40       60.93     26.37 o
   1   3   2     6191.73     6288.35     59.03 o
   2   3   2     5108.30     5491.57     77.20 o
   3   3   2     1708.33     1815.73     21.50 o
   4   3   2     1749.55     1705.29     20.98 o
   5   3   2      190.79      212.59      6.44 o
   6   3   2     2363.10     2422.10     33.34 o
   7   3   2     3361.94     3326.67     35.45 o
   8   3   2      462.48      483.58     10.10 o
   9   3   2     1397.89     1378.10     19.40 o
  10   3   2      203.84      185.47      9.21 o
  11   3   2     1521.63     1521.70     39.09 o
  12   3   2      231.40      238.80     12.35 o
  13   3   2      119.22      146.38      9.45 o
  14   3   2      161.34      187.01     18.79 o
  15   3   2       19.25       15.85     16.82 o
  16   3   2      777.37      777.16     25.23 o
  17   3   2      108.62       96.36     19.55 o
  18   3   2       26.55       25.05      9.47 o
  19   3   2      137.18      171.87     27.28 o
  20   3   2      269.60      250.98     32.74 o
  21   3   2      486.85      541.98     43.65 o
  22   3   2        2.26       14.55     20.01 o
  23   3   2       47.26       73.66     26.37 o
  24   3   2      119.08      199.15     32.74 o
  25   3   2       65.88       56.38     28.19 o
  26   3   2       18.33       44.56     27.28 o
   0   4   2      392.26      389.06     14.75 o
   1   4   2     2596.95     2730.46     31.36 o
   2   4   2     1508.63     1721.94     22.30 o
   3   4   2     5460.25     5569.27     55.28 o
   4   4   2      942.63      952.31     21.46 o
   5   4   2      195.01      209.41      7.25 o
   6   4   2      102.48      110.91      5.55 o
   7   4   2     1187.53     1136.27     17.36 o
   8   4   2     1203.20     1321.27     19.60 o
   9   4   2     2251.11     2110.46     27.38 o
  10   4   2       29.34       26.89      6.04 o
  11   4   2      870.44      862.30     16.12 o
  12   4   2      552.80      564.31     13.52 o
  13   4   2      287.07      269.49      9.97 o
  14   4   2       13.41       13.80      5.35 o
  15   4   2      645.65      602.61     18.69 o
  16   4   2        2.45        3.64     18.19 o
  17   4   2     1155.87     1104.88     55.47 o
  18   4   2      124.43      101.85     24.55 o
  19   4   2      421.61      477.42     40.92 o
  20   4   2      154.58      136.40     30.01 o
  21   4   2       81.53       62.75     26.37 o
  22   4   2       14.34       25.46     24.55 o
  23   4   2       64.79      131.86     30.92 o
  24   4   2       31.66        3.64     25.46 o
  25   4   2       73.53       91.85     31.83 o
   1   5   2      662.85      652.70     16.60 o
   2   5   2     2000.24     2063.61     24.55 o
   3   5   2      394.89      383.28     10.73 o
   4   5   2      595.34      660.61     14.29 o
   5   5   2       14.46        5.95      4.20 o
   6   5   2      773.77      753.48     14.95 o
   7   5   2      108.21      111.25      7.44 o
   8   5   2       92.61      111.70      6.78 o
   9   5   2     1843.52     1781.23     25.45 o
  10   5   2      112.57      131.84     11.55 o
  11   5   2      267.51      253.68     10.50 o
  12   5   2      503.88      448.12     23.80 o
  13   5   2      541.87      542.33     26.64 o
  14   5   2      260.03      250.97     20.06 o
  15   5   2       87.82       52.87     13.72 o
  16   5   2       69.97       68.89     14.42 o
  17   5   2        2.68      -10.00     18.19 o
  18   5   2       10.06       31.83     22.73 o
  19   5   2       34.52       27.28     24.55 o
  20   5   2       30.92       24.55     24.55 o
  21   5   2      196.76      211.88     36.37 o
  22   5   2       33.43      -12.73     20.92 o
  23   5   2       46.41        0.91     25.46 o
   0   6   2     1093.01     1107.86     29.21 o
   1   6   2      117.60      113.04      8.27 o
   2   6   2      954.97      963.32     19.50 o
   3   6   2      380.85      359.13     10.41 o
   4   6   2       46.08       34.70      8.40 o
   5   6   2      702.79      648.41     22.84 o
   6   6   2      862.08      894.43     17.85 o
   7   6   2      796.61      741.97     16.93 o
   8   6   2        0.25        1.52      5.02 o
   9   6   2      188.46      194.05     12.21 o
  10   6   2      855.56      864.00     32.62 o
  11   6   2      546.06      575.94     27.56 o
  12   6   2      342.09      380.50     23.80 o
  13   6   2      200.96      199.61     40.92 o
  14   6   2      368.33      360.21     42.74 o
  15   6   2      550.57      573.23     30.68 o
  16   6   2       30.38       47.44     15.51 o
  17   6   2      550.71      584.72     48.20 o
  18   6   2       33.81       44.56     26.37 o
  19   6   2       47.17       26.37     25.46 o
  20   6   2       15.05      -18.19     22.73 o
  21   6   2       42.55       34.56     30.01 o
  22   6   2       14.50       27.28     26.37 o
   1   7   2      821.75      819.56     19.84 o
   2   7   2       54.52       61.42      8.45 o
   3   7   2       98.98       87.13      8.91 o
   4   7   2      416.65      395.51     15.08 o
   5   7   2      257.51      273.40     10.31 o
   6   7   2      308.24      302.39     15.31 o
   7   7   2      346.96      332.19     17.30 o
   8   7   2      136.05      110.24     16.16 o
   9   7   2      929.13      926.74     35.09 o
  10   7   2     1528.73     1507.67     44.60 o
  11   7   2      528.87      541.90     28.59 o
  12   7   2       65.04       70.55     16.16 o
  13   7   2      244.70      207.50     21.19 o
  14   7   2        7.75      -10.02     13.72 o
  15   7   2       77.61       83.88     22.73 o
  16   7   2        6.68        8.95     13.95 o
  17   7   2       16.55       10.00     25.46 o
  18   7   2       27.72       11.82     27.28 o
  19   7   2      110.27       95.48     32.74 o
  20   7   2        0.18      -24.55     24.55 o
   0   8   2      559.40      540.09     51.38 o
   1   8   2     1269.53     1212.06     26.11 o
   2   8   2       23.34       16.90      8.13 o
   3   8   2      177.19      169.39     12.08 o
   4   8   2      121.27      108.90     16.41 o
   5   8   2      114.72      106.48     10.04 o
   6   8   2       92.67      121.65     12.44 o
   7   8   2      114.24       86.90     15.67 o
   8   8   2       58.76       39.72     13.81 o
   9   8   2      126.65      141.24     17.87 o
  10   8   2        4.84       10.42     16.37 o
  11   8   2      114.90      134.63     19.00 o
  12   8   2      126.49      136.55     20.10 o
  13   8   2      105.33      108.47     37.28 o
  14   8   2        8.53       15.64     20.46 o
  15   8   2      105.74      125.67     20.96 o
  16   8   2       17.06        3.17     41.38 o
  17   8   2      191.91      169.14     38.19 o
   1   9   2      103.30       93.33     12.50 o
   2   9   2      156.17      178.75     18.51 o
   3   9   2       22.51       22.94     14.84 o
   4   9   2      166.18      154.56     22.28 o
   5   9   2      159.22      185.10     19.54 o
   6   9   2       13.83       18.59     13.08 o
   7   9   2       40.18       41.02     14.20 o
   8   9   2       19.49       14.55     13.55 o
   9   9   2       59.25       64.37     16.16 o
  10   9   2        5.17        5.03     14.37 o
  11   9   2      122.66      130.74     20.83 o
  12   9   2       19.22       30.41     17.04 o
  13   9   2      139.73      162.58     22.26 o
  14   9   2        8.66       23.59     17.26 o
  15   9   2       20.74       31.70     17.46 o
  16   9   2       92.89       71.84     26.37 o
   0  10   2      235.61      260.99     29.10 o
   1  10   2       24.51       -7.27     16.37 o
   2  10   2       87.83       81.31     16.57 o
   3  10   2       56.05       54.96     15.39 o
   4  10   2      131.15      154.83     19.54 o
   5  10   2       81.08      100.90     18.25 o
   6  10   2       62.61       60.09     17.03 o
   7  10   2        8.17       30.25     15.67 o
   8  10   2        7.51        7.14     14.86 o
   9  10   2        4.87        2.36     15.51 o
  10  10   2       16.07       23.37     16.81 o
  11  10   2       42.35       16.67     17.04 o
  12  10   2      145.61      177.52     24.33 o
   2  11   2       15.49       30.01     20.92 o
   3  11   2        3.07       34.56     20.92 o
   4  11   2       69.03       74.57     23.64 o
   2   0   3     1685.31     1897.14     26.04 o
   4   0   3     5953.58     6294.25     80.01 o
   6   0   3     2044.77     2095.36     31.71 o
   8   0   3     3145.49     4375.82     60.92 o
  10   0   3     6581.89     6763.84    133.68 o
  12   0   3       41.15       35.47     10.91 o
  14   0   3      316.24      344.65     24.55 o
  16   0   3      558.89      534.71     30.92 o
  18   0   3        1.85      -12.73     12.73 o
  20   0   3       94.36       87.30     20.01 o
  22   0   3      173.22      112.76     21.82 o
  24   0   3       24.28       15.46     19.10 o
   0   1   3    21515.67    22201.59    542.44 o
   1   1   3     5099.18     4443.74     56.51 o
   2   1   3    63380.92    67332.69    797.81 o
   3   1   3     3425.12     3501.12     51.42 o
   4   1   3    17476.82    18340.58    255.62 o
   5   1   3      569.75      591.51     10.80 o
   6   1   3    15022.17    15757.16    159.56 o
   7   1   3     4128.06     4007.68     46.80 o
   8   1   3     1629.15     1727.64     25.06 o
   9   1   3     1437.30     1428.96     22.76 o
  10   1   3      143.75      165.40      8.60 o
  11   1   3     1575.38     1629.19     33.31 o
  12   1   3      392.99      416.00     16.81 o
  13   1   3      213.67      186.30     12.23 o
  14   1   3      115.83      112.43     13.19 o
  15   1   3      222.81      185.19     13.97 o
  16   1   3     2854.60     2814.82     74.11 o
  17   1   3      243.70      237.35     16.68 o
  18   1   3     1716.95     1741.44     55.93 o
  19   1   3      547.66      570.39     25.25 o
  20   1   3     1115.94     1150.67     34.83 o
  21   1   3      543.56      552.49     38.65 o
  22   1   3      129.39      139.52     16.39 o
  23   1   3       56.00       43.95     13.72 o
  24   1   3        6.65       26.37     20.92 o
  25   1   3        8.33      -18.19     18.19 o
  26   1   3      260.45      251.89     33.65 o
  27   1   3        4.49        6.37     20.92 o
   1   2   3    19762.61    19321.10    445.58 o
   2   2   3    31320.68    33686.49    365.86 o
   3   2   3     3526.69     3398.88     34.06 o
   4   2   3     3434.37     3749.76     42.56 o
   5   2   3      206.18      228.30      5.72 o
   6   2   3     4475.39     4986.46     56.20 o
   7   2   3       89.79      109.33      9.69 o
   8   2   3     2222.71     2673.83     34.84 o
   9   2   3      320.48      413.61     11.30 o
  10   2   3     3800.27     3858.21     63.71 o
  11   2   3      782.59      767.30     17.84 o
  12   2   3       50.04       57.65      8.06 o
  13   2   3      252.49      250.39     11.54 o
  14   2   3     1986.28     1904.34     39.54 o
  15   2   3      232.90      228.36     16.82 o
  16   2   3      822.67      799.75     46.38 o
  17   2   3      414.19      390.88     20.50 o
  18   2   3      545.61      554.02     24.25 o
  19   2   3      371.91      422.06     22.28 o
  20   2   3      160.84       45.47     20.92 o
  21   2   3       20.23       47.29     20.92 o
  22   2   3      451.55      383.75     36.37 o
  23   2   3       42.41       40.01     23.64 o
  24   2   3       96.66       68.20     25.46 o
  25   2   3       28.41       19.10     21.82 o
  26   2   3       18.97       40.01     24.55 o
  27   2   3        5.92        9.09     22.73 o
   0   3   3     9580.66    10118.48    183.69 o
   1   3   3      684.96      572.18     12.73 o
   2   3   3      162.88      158.43      7.22 o
   3   3   3     1242.60     1167.91     19.43 o
   4   3   3      172.13      199.56      7.99 o
   5   3   3     1516.57     1668.26     20.58 o
   6   3   3    24457.28    25875.50    284.57 o
   7   3   3     3845.31     3888.23     40.66 o
   8   3   3      510.44      401.56      9.48 o
   9   3   3      912.52      842.43     14.39 o
  10   3   3     3430.79     3490.68     45.96 o
  11   3   3     1029.80     1004.51     26.87 o
  12   3   3     1403.18     1352.67     26.25 o
  13   3   3      339.63      367.27     13.66 o
  14   3   3      768.20      771.15     19.29 o
  15   3   3      241.19      230.69     12.41 o
  16   3   3      323.01      307.13     25.46 o
  17   3   3      383.35      363.19     26.83 o
  18   3   3      139.41      189.15     28.19 o
  19   3   3       99.56      100.03     25.46 o
  20   3   3      267.50      267.35     34.56 o
  21   3   3      242.52      277.36     35.47 o
  22   3   3       13.52       -0.91     20.92 o
  23   3   3      179.72      170.96     31.83 o
  24   3   3       34.71       -2.73     23.64 o
  25   3   3       74.22      121.85     30.92 o
  26   3   3      138.39      197.33     35.47 o
   1   4   3      905.01      842.38     17.46 o
   2   4   3     2792.07     3001.69     40.14 o
   3   4   3     2038.08     2035.94     25.55 o
   4   4   3     1405.82     1570.55     21.05 o
   5   4   3      834.67      956.07     19.69 o
   6   4   3      545.87      602.99     11.67 o
   7   4   3     1241.20     1192.78     17.91 o
   8   4   3      111.78      127.92      6.37 o
   9   4   3     2268.01     2326.38     29.33 o
  10   4   3      331.71      293.55      9.71 o
  11   4   3      869.66      830.12     15.70 o
  12   4   3       92.87       85.93      6.53 o
  13   4   3      629.68      632.57     14.49 o
  14   4   3      272.89      238.56     12.83 o
  15   4   3     3189.07     3127.49     64.43 o
  16   4   3      106.74      113.01     16.16 o
  17   4   3      717.19      739.31     48.20 o
  18   4   3       21.50       43.65     23.64 o
  19   4   3      504.64      570.17     46.38 o
  20   4   3      114.43      110.94     29.10 o
  21   4   3       43.39       24.55     23.64 o
  22   4   3       54.59       83.66     28.19 o
  23   4   3       28.15       12.73     23.64 o
  24   4   3        8.88       21.82     25.46 o
  25   4   3        4.51      -22.73     22.73 o
   0   5   3     2760.65     2757.35     49.81 o
   1   5   3      998.91      984.02     18.47 o
   2   5   3       15.93        8.93      5.54 o
   3   5   3      411.65      402.02     10.95 o
   4   5   3     1813.56     1925.52     31.52 o
   5   5   3      155.88      157.19      9.84 o
   6   5   3       34.46       30.48      4.76 o
   7   5   3      247.85      240.51      8.71 o
   8   5   3      254.91      280.67      9.74 o
   9   5   3     1745.57     1709.20     25.71 o
  10   5   3        3.97        0.17      4.71 o
  11   5   3      332.75      328.26     15.64 o
  12   5   3      848.61      776.60     21.49 o
  13   5   3       68.37       72.60     26.83 o
  14   5   3      425.28      475.77     73.20 o
  15   5   3      108.68      105.74     20.92 o
  16   5   3      254.65      263.17     42.74 o
  17   5   3      391.17      365.94     24.68 o
  18   5   3      406.81      328.28     38.19 o
  19   5   3      156.83      124.58     30.92 o
  20   5   3       11.80      -12.73     22.73 o
  21   5   3      109.85      110.94     30.92 o
  22   5   3       12.83       58.20     30.01 o
  23   5   3      219.60      244.62     39.10 o
   1   6   3      936.98      921.17     19.51 o
   2   6   3       94.94       69.53      7.22 o
   3   6   3      138.00      133.52     10.63 o
   4   6   3      154.47      152.48      8.24 o
   5   6   3      354.91      337.02     11.11 o
   6   6   3      146.31      166.71      8.71 o
   7   6   3      500.41      489.87     13.17 o
   8   6   3      215.40      189.20     12.44 o
   9   6   3      275.45      262.95     14.23 o
  10   6   3      691.04      665.75     20.66 o
  11   6   3      292.31      258.26     19.81 o
  12   6   3      120.99      127.19     20.01 o
  13   6   3      198.49      220.61     19.81 o
  14   6   3       21.08       16.25     12.81 o
  15   6   3      153.85      104.79     17.46 o
  16   6   3       14.42       12.56     13.28 o
  17   6   3       85.85      144.37     19.64 o
  18   6   3        5.04        4.55     23.64 o
  19   6   3       29.54       28.19     26.37 o
  20   6   3        2.30       11.82     23.64 o
  21   6   3       37.76       55.47     30.92 o
  22   6   3        2.30        0.91     28.19 o
   0   7   3     1144.03     1161.11     33.72 o
   1   7   3      146.12      137.94     10.19 o
   2   7   3      298.98      305.52     13.26 o
   3   7   3       57.41       41.24     10.07 o
   4   7   3       22.84       12.53      7.88 o
   5   7   3      395.20      431.90     15.07 o
   6   7   3        7.99        1.46      7.36 o
   7   7   3      165.16      135.09     11.80 o
   8   7   3      195.15      219.57     13.93 o
   9   7   3      194.27      184.08     25.46 o
  10   7   3       22.12        8.39     12.43 o
  11   7   3      256.45      250.07     21.36 o
  12   7   3       38.84       75.21     16.16 o
  13   7   3      173.11      145.51     19.23 o
  14   7   3      224.49      236.99     22.66 o
  15   7   3       41.26       46.62     16.13 o
  16   7   3        2.61       33.27     17.28 o
  17   7   3      108.34      111.01     19.66 o
  18   7   3       79.67       49.11     30.01 o
  19   7   3       14.98       61.84     29.10 o
  20   7   3       29.02        1.82     28.19 o
   1   8   3     1094.25     1040.11     24.17 o
   2   8   3        6.29        3.55     12.60 o
   3   8   3      206.01      165.55     11.66 o
   4   8   3       20.83       17.36      7.66 o
   5   8   3      185.97      190.54     11.93 o
   6   8   3      170.34      173.71     11.66 o
   7   8   3      168.57      156.39     28.29 o
   8   8   3       32.80       38.81     15.46 o
   9   8   3       94.96      110.81     17.46 o
  10   8   3       61.26       60.04     19.55 o
  11   8   3       83.51       72.99     17.22 o
  12   8   3       23.18        0.44     12.89 o
  13   8   3      150.12      124.12     25.46 o
  14   8   3        2.73       -1.14     15.07 o
  15   8   3       74.26       71.23     19.16 o
  16   8   3       55.64       19.20     16.13 o
  17   8   3      141.48      192.21     24.86 o
   0   9   3      124.09      159.54     17.60 o
   1   9   3       51.11       49.50      9.61 o
   2   9   3       36.39       34.44      9.29 o
   3   9   3       19.68       25.58     10.24 o
   4   9   3      123.80      118.71     13.22 o
   5   9   3      144.48      162.40     19.42 o
   6   9   3      320.88      377.67     24.98 o
   7   9   3       27.13        7.92     16.37 o
   8   9   3       25.94       17.28     13.32 o
   9   9   3      114.96      146.80     19.81 o
  10   9   3        8.72       37.32     15.92 o
  11   9   3      245.81      280.89     24.98 o
  12   9   3       70.05       83.62     18.98 o
  13   9   3       50.91       62.74     22.73 o
  14   9   3       69.79       79.74     20.10 o
  15   9   3       12.91       24.27     17.22 o
  16   9   3        4.72       33.65     23.64 o
   1  10   3        3.50        0.28     10.40 o
   2  10   3      285.24      305.53     24.06 o
   3  10   3       49.52       73.68     25.01 o
   4  10   3       42.05       69.81     16.39 o
   5  10   3       81.73       70.31     17.22 o
   6  10   3       34.95       37.07     16.57 o
   7  10   3        4.07        0.12     14.42 o
   8  10   3       32.16       18.43     15.51 o
   9  10   3       12.88       21.88     16.68 o
  10  10   3       54.36       42.82     17.97 o
  11  10   3       27.70       30.37     17.97 o
  12  10   3       41.15       56.38     25.46 o
   2  11   3        2.88       12.73     20.01 o
   3  11   3       19.60       13.64     20.92 o
   4  11   3       10.65       27.28     21.82 o
   0   0   4    29331.92    27876.51    481.05 o
   2   0   4    44181.02    44710.63    772.05 o
   4   0   4     1009.40     1268.56     27.28 o
   6   0   4     2554.64     2917.39     42.03 o
   8   0   4      879.18      920.72     19.00 o
  10   0   4     2779.43     3336.32     50.60 o
  12   0   4      162.10      226.43     20.01 o
  14   0   4     1532.96     1770.53     54.56 o
  16   0   4      158.96      165.50     20.92 o
  18   0   4      447.96      487.42     33.65 o
  20   0   4      141.71      141.86     22.73 o
  22   0   4       57.67       40.01     18.19 o
  24   0   4       39.83       17.28     19.10 o
   1   1   4     2150.43     1970.35     27.92 o
   2   1   4     1437.78     1284.84     20.19 o
   3   1   4     1028.98      993.95     10.12 o
   4   1   4      625.22      629.12      7.16 o
   5   1   4     2895.99     3125.68     38.33 o
   6   1   4      100.00      115.02     10.39 o
   7   1   4     1749.32     1626.63     23.26 o
   8   1   4     6622.79     7093.07     77.79 o
   9   1   4     2268.96     2379.62     32.59 o
  10   1   4      838.14      718.19     15.76 o
  11   1   4      539.19      569.74     14.50 o
  12   1   4      290.97      331.91     24.44 o
  13   1   4       77.29       82.74      9.83 o
  14   1   4      690.79      667.80     22.26 o
  15   1   4      209.66      199.93     14.37 o
  16   1   4       47.23       45.63     10.91 o
  17   1   4       33.19       44.87     10.87 o
  18   1   4      867.26      967.17     30.68 o
  19   1   4      120.77      101.57     13.97 o
  20   1   4      156.24      164.41     20.92 o
  21   1   4      256.41      296.71     22.73 o
  22   1   4       86.39       77.83     14.10 o
  23   1   4       29.23       48.20     22.73 o
  24   1   4        8.47        4.55     18.19 o
  25   1   4        8.26        3.64     20.01 o
  26   1   4       26.01       12.73     20.01 o
   0   2   4    21493.51    21820.59    262.98 o
   1   2   4     8754.26     8717.58    178.01 o
   2   2   4    32597.12    33756.96    414.79 o
   3   2   4     3300.00     2972.88     36.10 o
   4   2   4    18345.57    19811.62    280.94 o
   5   2   4      102.47      109.93      8.34 o
   6   2   4      921.97      796.85     21.16 o
   7   2   4       37.45       28.12      6.41 o
   8   2   4      985.70      936.69     16.73 o
   9   2   4     1147.83     1265.04     25.11 o
  10   2   4     1078.69     1121.92     20.41 o
  11   2   4       64.36       71.30     12.28 o
  12   2   4     2842.82     2891.37     40.52 o
  13   2   4      178.41      193.94     10.09 o
  14   2   4     1529.42     1514.13     27.92 o
  15   2   4        6.10       -6.37      8.18 o
  16   2   4      528.18      507.15     25.92 o
  17   2   4     1136.80     1113.11     31.67 o
  18   2   4     2028.06     2095.21     46.53 o
  19   2   4      356.97      332.63     19.88 o
  20   2   4      130.36      118.22     25.46 o
  21   2   4        4.75       19.10     19.10 o
  22   2   4       19.58       27.28     21.82 o
  23   2   4       25.42       13.64     21.82 o
  24   2   4       43.52       38.19     23.64 o
  25   2   4       40.30       36.37     22.73 o
  26   2   4      167.57      199.15     32.74 o
   1   3   4     4152.92     4204.70     79.11 o
   2   3   4      900.81      866.79     16.52 o
   3   3   4      545.31      507.86     12.51 o
   4   3   4     7205.08     7436.65    100.97 o
   5   3   4     2567.63     2684.72     29.55 o
   6   3   4      107.53      114.84      6.38 o
   7   3   4     2679.05     2711.95     30.44 o
   8   3   4     2056.40     2120.14     29.79 o
   9   3   4     1250.97     1240.95     17.96 o
  10   3   4      205.27      207.53      9.02 o
  11   3   4     1012.37     1062.81     26.52 o
  12   3   4       92.40       83.97      7.25 o
  13   3   4      812.88      865.88     21.69 o
  14   3   4      867.71      907.33     20.99 o
  15   3   4     2496.66     2364.98     38.57 o
  16   3   4      384.17      405.43     15.95 o
  17   3   4       61.09       40.01     20.92 o
  18   3   4      219.76      181.87     27.28 o
  19   3   4      255.31      196.42     30.01 o
  20   3   4       82.48       91.85     26.37 o
  21   3   4     1228.97     1294.93     64.56 o
  22   3   4       93.99      119.13     28.19 o
  23   3   4       79.73       86.39     27.28 o
  24   3   4      281.75      287.36     37.28 o
  25   3   4      135.48      142.77     32.74 o
  26   3   4       83.22       88.21     30.92 o
   0   4   4     4245.63     3947.54     86.39 o
   1   4   4     5603.53     5529.49     65.05 o
   2   4   4      328.30      367.04     12.51 o
   3   4   4     1233.12     1205.50     22.42 o
   4   4   4       33.81       43.48      4.37 o
   5   4   4      806.08      903.80     14.86 o
   6   4   4      509.80      559.44     11.14 o
   7   4   4      476.98      458.95     10.23 o
   8   4   4      149.36      166.27      6.94 o
   9   4   4     1699.00     1670.73     23.13 o
  10   4   4       14.90       10.74      3.99 o
  11   4   4      689.63      645.03     13.83 o
  12   4   4      202.72      208.72     10.63 o
  13   4   4     1179.00     1149.41     25.49 o
  14   4   4      647.76      626.89     36.73 o
  15   4   4     1327.19     1317.46     35.63 o
  16   4   4      315.60      299.53     37.28 o
  17   4   4     1216.70     1206.09     52.74 o
  18   4   4      335.89      311.00     35.47 o
  19   4   4      118.48       98.21     28.19 o
  20   4   4      164.33      189.15     32.74 o
  21   4   4      141.35      134.59     30.01 o
  22   4   4       38.08       13.64     24.55 o
  23   4   4       18.95       -8.18     24.55 o
  24   4   4      111.48      143.68     33.65 o
  25   4   4       29.67       -3.64     26.37 o
   1   5   4      654.79      613.63     16.73 o
   2   5   4      183.87      219.32     10.93 o
   3   5   4      977.06      918.14     20.82 o
   4   5   4       52.64       69.91     13.05 o
   5   5   4      257.71      236.96      8.66 o
   6   5   4      400.62      464.06     11.46 o
   7   5   4      434.63      402.15     11.10 o
   8   5   4     1168.10     1189.24     21.73 o
   9   5   4     2828.19     2811.65     43.55 o
  10   5   4      191.11      205.10     19.41 o
  11   5   4      668.05      636.31     19.61 o
  12   5   4      124.86      117.88     10.81 o
  13   5   4       53.71       35.96      8.57 o
  14   5   4      360.28      408.28     24.41 o
  15   5   4      591.50      553.47     28.18 o
  16   5   4       45.67       40.03     13.76 o
  17   5   4      420.25      429.21     27.19 o
  18   5   4       37.51       47.58     15.73 o
  19   5   4      189.56      169.14     32.74 o
  20   5   4        1.52        0.00     23.64 o
  21   5   4      330.34      312.82     40.92 o
  22   5   4       25.89      -20.92     25.46 o
  23   5   4       93.27       61.84     31.83 o
   0   6   4       12.41        5.46      8.29 o
   1   6   4     1994.90     1886.57     29.74 o
   2   6   4      146.95      133.22     10.89 o
   3   6   4      554.72      557.81     18.10 o
   4   6   4      344.36      358.46     15.04 o
   5   6   4      372.59      354.75     15.31 o
   6   6   4     1108.77     1134.98     25.82 o
   7   6   4      221.69      223.19     13.16 o
   8   6   4     1555.77     1671.35     32.74 o
   9   6   4      242.76      259.91     22.68 o
  10   6   4        7.98       16.82      8.22 o
  11   6   4      106.52      108.21     10.91 o
  12   6   4      488.31      492.92     30.92 o
  13   6   4      157.04      150.88     17.91 o
  14   6   4       95.78       91.70     16.57 o
  15   6   4       33.03       16.79     13.72 o
  16   6   4      192.99      182.94     20.71 o
  17   6   4       20.25       12.15     13.46 o
  18   6   4      197.89      184.85     21.62 o
  19   6   4       10.92       -6.37     23.64 o
  20   6   4        3.33      -22.73     22.73 o
  21   6   4       10.31      -10.91     24.55 o
  22   6   4        4.76       12.73     28.19 o
   1   7   4        2.10       -6.07      6.07 o
   2   7   4      819.32      728.97     19.03 o
   3   7   4       92.45       97.46      9.16 o
   4   7   4      135.79      137.54     10.16 o
   5   7   4      412.25      386.70     23.74 o
   6   7   4       94.34       64.59      9.98 o
   7   7   4        8.72       -5.33      7.69 o
   8   7   4        7.61       -5.46     12.43 o
   9   7   4       46.16       55.68     11.84 o
  10   7   4      128.52      112.86     17.60 o
  11   7   4       89.22      107.51     16.96 o
  12   7   4       17.32       20.67     13.46 o
  13   7   4       52.83       60.34     16.16 o
  14   7   4       64.48       58.83     15.81 o
  15   7   4       38.73       30.48     21.37 o
  16   7   4       10.84        8.62     14.42 o
  17   7   4       93.02       69.61     18.19 o
  18   7   4       17.29        4.06     14.60 o
  19   7   4        7.59      -22.73     22.73 o
  20   7   4       45.94       68.20     30.01 o
   0   8   4       19.53       -1.66     10.87 o
   1   8   4      266.34      249.03     13.36 o
   2   8   4      179.41      153.19     12.60 o
   3   8   4      130.37      108.49     10.50 o
   4   8   4       78.27       62.83      9.09 o
   5   8   4      188.99      191.60     12.30 o
   6   8   4      231.62      246.59     13.42 o
   7   8   4      190.14      192.93     12.55 o
   8   8   4      352.47      349.72     24.21 o
   9   8   4       21.20        8.73     17.73 o
  10   8   4        3.58        3.93     12.81 o
  11   8   4       68.07       60.73     16.04 o
  12   8   4      147.28      176.56     20.96 o
  13   8   4       74.45       87.36     19.00 o
  14   8   4       78.73       53.60     16.98 o
  15   8   4       30.17       -9.25     17.73 o
  16   8   4        5.01       -7.27     14.20 o
  17   8   4      189.70      190.79     40.47 o
  18   8   4      216.04      244.62     35.47 o
   1   9   4       19.79        1.47      7.91 o
   2   9   4        3.34        3.43      7.92 o
   3   9   4       64.70       63.38      9.94 o
   4   9   4      278.98      278.34     14.94 o
   5   9   4       32.71       51.43     15.02 o
   6   9   4       26.72       51.56     15.51 o
   7   9   4        3.50        2.45     12.43 o
   8   9   4        3.47        6.37     23.64 o
   9   9   4      121.80      154.53     21.10 o
  10   9   4        3.17       -4.55     14.20 o
  11   9   4      176.10      161.23     35.01 o
  12   9   4       11.67       -2.96     15.27 o
  13   9   4       52.98       51.87     27.74 o
  14   9   4       47.08       21.04     18.32 o
  15   9   4       16.36        2.73     20.01 o
  16   9   4       22.47        4.55     21.82 o
   0  10   4      792.73      859.75     57.29 o
   1  10   4        1.63      -12.21     13.81 o
   2  10   4        2.64        9.35     10.47 o
   3  10   4        9.53       24.51     14.75 o
   4  10   4       95.69       93.40     17.60 o
   5  10   4       58.90       68.94     17.33 o
   6  10   4      109.50      113.77     18.51 o
   7  10   4       15.93       19.36     15.67 o
   8  10   4        3.93       -0.06     15.07 o
   9  10   4       37.06       33.90     16.32 o
  10  10   4        5.16        1.07     16.31 o
  11  10   4       15.54       19.34     17.46 o
   1  11   4       19.77       38.19     21.82 o
   2  11   4       53.69       60.02     23.64 o
   3  11   4       35.32       52.74     23.64 o
   2   0   5    24433.51    25463.06    435.58 o
   4   0   5    38356.38    40598.93    723.40 o
   6   0   5      239.96      273.14      9.17 o
   8   0   5     4034.23     4874.16     67.08 o
  10   0   5      869.24      877.37     20.31 o
  12   0   5     3056.29     3216.42     77.30 o
  14   0   5      954.18     1077.59     41.83 o
  16   0   5     1243.83     1098.51     43.65 o
  18   0   5     1748.55     1891.47     62.75 o
  20   0   5       29.38       21.82     16.37 o
  22   0   5       66.09       18.19     17.28 o
   0   1   5    72864.15    74894.37   1918.30 o
   1   1   5     2722.61     2421.25     34.60 o
   2   1   5     5910.17     5831.78     74.58 o
   3   1   5    10010.56    10013.05     79.50 o
   4   1   5     1398.20     1621.10     15.28 o
   5   1   5     4770.81     4703.20     39.57 o
   6   1   5        7.88        3.96      2.00 o
   7   1   5     2715.68     2698.59     29.81 o
   8   1   5     2468.40     2709.42     35.02 o
   9   1   5     1184.19     1229.54     38.17 o
  10   1   5     5057.61     5378.29     63.22 o
  11   1   5      204.11      191.02      9.37 o
  12   1   5     7437.70     8318.14     93.50 o
  13   1   5       40.87       38.94      6.30 o
  14   1   5      178.46      182.82     13.32 o
  15   1   5      245.06      264.06     16.31 o
  16   1   5       74.49       64.10     11.36 o
  17   1   5      846.99      887.17     29.00 o
  18   1   5      504.62      494.11     23.31 o
  19   1   5      192.31      187.03     48.65 o
  20   1   5       90.54      100.28     14.62 o
  21   1   5       29.91       23.99     11.57 o
  22   1   5       69.02       72.75     21.82 o
  23   1   5       21.59       13.64     19.10 o
  24   1   5       77.92      107.30     25.46 o
  25   1   5        0.39      -17.28     17.28 o
  26   1   5       45.71       44.56     25.46 o
   1   2   5     4569.95     4392.59     48.78 o
   2   2   5     9201.71     9713.92    193.15 o
   3   2   5     2906.23     2735.62     34.40 o
   4   2   5       55.53       58.23      5.01 o
   5   2   5      924.65      949.11     28.64 o
   6   2   5      851.89      852.14     19.27 o
   7   2   5      485.66      465.28      9.94 o
   8   2   5      247.36      237.24      8.27 o
   9   2   5     3585.52     3924.38     70.84 o
  10   2   5      839.51      908.35     17.83 o
  11   2   5      198.39      224.20      9.71 o
  12   2   5       32.13       36.32      6.85 o
  13   2   5       35.71       34.56      5.97 o
  14   2   5       54.56       55.82      9.13 o
  15   2   5       75.59       78.52      8.19 o
  16   2   5      535.35      532.67     21.35 o
  17   2   5      298.74      321.23     27.28 o
  18   2   5      187.60      186.28     15.81 o
  19   2   5       18.23       19.10     19.10 o
  20   2   5       52.64       34.56     20.01 o
  21   2   5       36.84       10.91     20.92 o
  22   2   5       19.91       37.28     22.73 o
  23   2   5       23.41      -15.46     18.19 o
  24   2   5       70.50       91.85     26.37 o
  25   2   5        8.47       16.37     22.73 o
  26   2   5       15.41      -21.82     21.82 o
   0   3   5    16407.94    16976.89    297.36 o
   1   3   5     5544.16     5376.53     96.85 o
   2   3   5     1039.15     1156.45     26.64 o
   3   3   5      485.51      515.34     13.14 o
   4   3   5     3903.78     3938.24     49.21 o
   5   3   5     2464.02     2501.79     49.97 o
   6   3   5     2167.36     2346.39     58.03 o
   7   3   5     1065.89     1076.55     15.49 o
   8   3   5      156.26      162.60     11.16 o
   9   3   5      933.38      951.33     15.19 o
  10   3   5     2624.08     2643.63     36.92 o
  11   3   5     3149.02     3141.50     42.86 o
  12   3   5     2716.89     2565.93     37.35 o
  13   3   5      861.25      835.46     19.12 o
  14   3   5       38.70       38.42      7.20 o
  15   3   5     2544.08     2330.39     37.90 o
  16   3   5       13.53       23.89     11.27 o
  17   3   5       14.27        5.19     11.82 o
  18   3   5        9.71        0.91     19.10 o
  19   3   5      660.69      702.94     45.47 o
  20   3   5      364.55      465.59     41.83 o
  21   3   5      805.23      850.25     54.56 o
  22   3   5       84.67       61.84     26.37 o
  23   3   5      238.52      230.98     35.47 o
  24   3   5      232.79      256.44     37.28 o
  25   3   5       19.15       23.64     26.37 o
  26   3   5       15.30      -24.55     24.55 o
   1   4   5     4360.09     4391.59     54.73 o
   2   4   5      299.50      284.90     10.79 o
   3   4   5     1519.81     1462.72     25.55 o
   4   4   5     6645.56     7069.35     96.23 o
   5   4   5      338.42      369.91     13.05 o
   6   4   5     1161.79     1218.71     19.95 o
   7   4   5      104.08      109.08      5.52 o
   8   4   5       14.28        9.91      3.55 o
   9   4   5     1412.10     1396.68     20.16 o
  10   4   5       44.75       40.05      4.74 o
  11   4   5      524.44      480.52     11.57 o
  12   4   5      119.15      120.06     10.00 o
  13   4   5      945.66      959.35     23.13 o
  14   4   5      116.23      110.54     12.12 o
  15   4   5      931.77      959.12     24.87 o
  16   4   5      780.88      785.61     30.88 o
  17   4   5      246.81      252.26     20.76 o
  18   4   5       40.15       35.65     13.76 o
  19   4   5      260.09      280.99     36.37 o
  20   4   5       83.80      106.40     29.10 o
  21   4   5      170.23      163.69     31.83 o
  22   4   5       23.49       40.92     26.37 o
  23   4   5       42.34       25.46     26.37 o
  24   4   5       41.92       49.11     28.19 o
  25   4   5      221.70      210.06     38.19 o
   0   5   5      403.23      419.77     17.97 o
   1   5   5      250.76      250.13     11.69 o
   2   5   5       20.03        4.03      5.31 o
   3   5   5     1649.49     1509.73     28.15 o
   4   5   5     2190.64     2318.89     37.04 o
   5   5   5      518.55      525.95     16.70 o
   6   5   5     2199.77     2186.00     36.18 o
   7   5   5     1406.70     1287.85     20.11 o
   8   5   5      640.60      747.26     20.84 o
   9   5   5     2644.50     2738.58     42.99 o
  10   5   5       26.35       10.47     16.82 o
  11   5   5      627.91      622.68     19.85 o
  12   5   5      172.17      168.41     15.61 o
  13   5   5      356.93      310.88     15.50 o
  14   5   5        2.86        2.35     11.88 o
  15   5   5      373.88      377.20     24.03 o
  16   5   5       95.65       90.62     16.81 o
  17   5   5      519.08      539.51     75.48 o
  18   5   5       90.00      100.28     17.65 o
  19   5   5      292.76      289.18     38.19 o
  20   5   5        5.75       17.28     21.82 o
  21   5   5      204.46      182.78     33.65 o
  22   5   5        3.18      -22.73     22.73 o
  23   5   5      125.35      161.87     36.37 o
   1   6   5     2014.00     1952.38     30.19 o
   2   6   5       17.04       24.47      7.61 o
   3   6   5     1628.21     1540.74     30.39 o
   4   6   5      635.15      602.39     28.60 o
   5   6   5      490.25      449.44     16.90 o
   6   6   5      320.91      316.33     15.09 o
   7   6   5      169.59      205.41     12.79 o
   8   6   5      538.18      559.80     19.32 o
   9   6   5      928.60      896.70     24.39 o
  10   6   5       10.24       28.22     12.85 o
  11   6   5      263.14      240.75     14.25 o
  12   6   5      165.10      139.23     16.96 o
  13   6   5      142.35      160.27     18.51 o
  14   6   5       18.95       10.95     13.28 o
  15   6   5       16.55        8.03     17.28 o
  16   6   5       67.71       64.73     16.04 o
  17   6   5        4.50       10.61     13.95 o
  18   6   5       32.85       32.79     15.47 o
  19   6   5        5.80       10.20     15.46 o
  20   6   5        1.10      -22.73     22.73 o
  21   6   5       43.73       64.56     30.92 o
   0   7   5      184.02      209.74     16.57 o
   1   7   5      336.44      337.11     14.39 o
   2   7   5       34.91       39.25      7.99 o
   3   7   5      615.91      599.10     27.25 o
   4   7   5       98.75      106.28     13.26 o
   5   7   5      283.03      257.49     14.69 o
   6   7   5      242.81      229.88     21.82 o
   7   7   5       68.54       84.13     22.40 o
   8   7   5      469.73      410.99     18.82 o
   9   7   5       83.90       97.26     11.86 o
  10   7   5       30.81       26.83     13.50 o
  11   7   5      156.09      159.34     21.37 o
  12   7   5       28.71       23.24     12.89 o
  13   7   5       20.55       14.98     16.82 o
  14   7   5       55.21       59.71     16.60 o
  15   7   5       22.32       20.27     15.28 o
  16   7   5        0.03        3.52     14.42 o
  17   7   5       44.71       36.98     15.94 o
  18   7   5        4.51       -1.44     14.13 o
  19   7   5       38.19       21.97     17.65 o
   1   8   5       19.66        7.44      7.69 o
   2   8   5       41.93       41.02      8.78 o
   3   8   5      132.24      108.81     10.57 o
   4   8   5       14.03       18.81      7.77 o
   5   8   5       54.29       39.59      9.19 o
   6   8   5      322.56      312.35     17.33 o
   7   8   5      211.06      215.59     14.96 o
   8   8   5      376.75      358.89     26.37 o
   9   8   5       17.05       36.12     15.02 o
  10   8   5      176.70      144.52     19.44 o
  11   8   5       70.22       61.07     17.33 o
  12   8   5       51.13       66.10     17.04 o
  13   8   5       57.23       81.88     18.12 o
  14   8   5       17.08       17.32     24.55 o
  15   8   5       40.64       59.66     19.23 o
  16   8   5        3.00       14.65     16.13 o
  17   8   5       32.67       26.05     20.46 o
  18   8   5       35.16       73.66     25.46 o
   0   9   5       49.86       46.29     13.46 o
   1   9   5       72.40       70.08     10.16 o
   2   9   5       13.56        4.55      7.92 o
   3   9   5       96.05       86.86     10.74 o
   4   9   5        0.59        8.51      8.16 o
   5   9   5        8.17       17.94      9.04 o
   6   9   5      193.88      209.39     21.10 o
   7   9   5        1.66       21.49     14.10 o
   8   9   5       10.90        0.78     12.89 o
   9   9   5        5.51        0.82     13.55 o
  10   9   5       33.36       24.63     14.75 o
  11   9   5       65.25       98.07     33.19 o
  12   9   5       63.36       93.63     20.31 o
  13   9   5       20.26        8.18     25.01 o
  14   9   5       13.57       32.69     17.70 o
  15   9   5       28.93       25.46     23.64 o
   1  10   5       34.66       24.44     10.18 o
   2  10   5       99.25       98.69     14.36 o
   3  10   5       44.16       66.81     16.96 o
   4  10   5        6.19        2.53     14.75 o
   5  10   5        8.23        2.86     15.00 o
   6  10   5       52.49       77.86     17.87 o
   7  10   5       28.99       21.11     16.16 o
   8  10   5       45.24       25.04     16.57 o
   9  10   5       24.30        2.67     17.28 o
  10  10   5       62.73       71.33     19.54 o
  11  10   5       35.46       60.02     25.46 o
   1  11   5       31.07       20.92     21.82 o
   2  11   5       13.80        5.46     21.82 o
   2   0   6       59.16       59.11      5.46 o
   4   0   6     1563.12     1601.98     38.65 o
   6   0   6    16835.98    17748.56    217.60 o
   8   0   6     3313.93     3524.04     51.62 o
  10   0   6     1983.01     2125.46     36.38 o
  12   0   6      115.82      124.41     21.82 o
  14   0   6      600.25      646.56     32.74 o
  16   0   6     2043.07     2004.24     61.84 o
  18   0   6     7577.13     7954.19    170.05 o
  20   0   6      943.41     1078.50     49.11 o
  22   0   6       63.83       50.01     19.10 o
   1   1   6     3649.79     3339.68     36.70 o
   2   1   6      635.16      639.80     24.10 o
   3   1   6    19311.99    18926.98    330.20 o
   4   1   6    24898.21    26584.48    204.11 o
   5   1   6     5220.45     5338.55     43.88 o
   6   1   6     3373.75     3565.61     35.38 o
   7   1   6     5196.20     5486.03     52.09 o
   8   1   6    25447.06    28708.85    252.80 o
   9   1   6      929.91      989.14     18.31 o
  10   1   6     1481.73     1429.82     23.82 o
  11   1   6      348.21      351.17     11.93 o
  12   1   6      646.54      576.83     15.97 o
  13   1   6      628.19      594.76     16.18 o
  14   1   6       39.36       34.78      6.72 o
  15   1   6      220.61      204.34     20.46 o
  16   1   6      515.80      656.06     24.45 o
  17   1   6     1812.55     1878.53     42.85 o
  18   1   6      328.81      322.77     37.28 o
  19   1   6      483.68      488.92     23.56 o
  20   1   6       55.25       53.48     12.89 o
  21   1   6       10.19        4.55     18.19 o
  22   1   6      129.35      148.23     26.37 o
  23   1   6      107.06      170.96     27.28 o
  24   1   6       42.92       29.10     20.92 o
  25   1   6        8.79       25.46     20.92 o
   0   2   6      149.57      178.24     11.82 o
   1   2   6     2806.72     2646.61     31.76 o
   2   2   6       96.87      105.03      8.25 o
   3   2   6     5213.11     5322.31     65.12 o
   4   2   6     9562.11     9685.82    155.35 o
   5   2   6     3212.63     3264.31     81.84 o
   6   2   6     4823.53     5131.13     74.86 o
   7   2   6      292.13      279.73      8.23 o
   8   2   6     3782.59     4415.32     77.89 o
   9   2   6     3370.50     3601.86     45.11 o
  10   2   6     2811.05     2779.92     37.65 o
  11   2   6      421.89      464.43     17.09 o
  12   2   6      353.09      384.71     12.50 o
  13   2   6      134.69      147.75      8.96 o
  14   2   6       82.39       70.93      7.78 o
  15   2   6      646.22      662.88     19.73 o
  16   2   6       39.54       39.84      8.16 o
  17   2   6       47.16       61.47     11.57 o
  18   2   6     3325.97     3493.77    100.94 o
  19   2   6       83.98       49.11     20.92 o
  20   2   6       22.48       36.37     20.92 o
  21   2   6      119.52      116.40     25.46 o
  22   2   6        9.80       15.46     20.92 o
  23   2   6       27.97       31.83     22.73 o
  24   2   6      138.86      110.94     28.19 o
  25   2   6       53.07       26.37     23.64 o
  26   2   6       92.63       75.48     29.10 o
   1   3   6     3470.17     3248.60    106.85 o
   2   3   6     3127.52     3396.06     81.12 o
   3   3   6     3491.41     3564.67     45.58 o
   4   3   6      358.42      354.16     14.90 o
   5   3   6      610.90      611.88     15.06 o
   6   3   6     2735.38     2938.98     40.88 o
   7   3   6     1172.09     1160.03     21.98 o
   8   3   6       77.47       82.13      7.35 o
   9   3   6      383.27      424.44      9.54 o
  10   3   6       22.94       25.25      4.07 o
  11   3   6     1218.04     1233.72     22.28 o
  12   3   6      576.87      500.59     14.08 o
  13   3   6      255.74      240.22     13.04 o
  14   3   6       56.34       43.58     11.57 o
  15   3   6     1269.68     1230.24     36.38 o
  16   3   6       67.30       90.46     14.20 o
  17   3   6       68.92       93.55     34.10 o
  18   3   6       25.18        7.62     11.57 o
  19   3   6      378.55      459.23     40.92 o
  20   3   6        8.83        4.55     21.82 o
  21   3   6      621.59      596.54     47.29 o
  22   3   6      410.17      419.22     40.92 o
  23   3   6       17.79       41.83     25.46 o
  24   3   6       33.78       41.83     25.46 o
  25   3   6       67.14       90.94     29.10 o
  26   3   6        3.71      -22.73     22.73 o
   0   4   6      107.23       98.21     12.73 o
   1   4   6      459.19      416.84     15.74 o
   2   4   6     2055.86     2181.07     33.35 o
   3   4   6     1169.01     1129.46     22.17 o
   4   4   6      166.24      163.56     14.61 o
   5   4   6       42.14       44.90      6.49 o
   6   4   6     2193.81     2289.19     36.25 o
   7   4   6     1884.35     1979.33     32.54 o
   8   4   6       74.72       74.04      7.94 o
   9   4   6      414.69      396.22     14.87 o
  10   4   6       29.71       29.97      9.23 o
  11   4   6      863.53      824.74     21.09 o
  12   4   6       23.43       16.06      7.09 o
  13   4   6      432.18      417.22     17.29 o
  14   4   6      609.09      623.66     20.40 o
  15   4   6     1401.55     1419.47     35.38 o
  16   4   6      494.97      499.62     19.87 o
  17   4   6      302.36      326.52     16.38 o
  18   4   6        6.39       -7.32     11.57 o
  19   4   6      349.37      343.26     23.60 o
  20   4   6      137.51      157.32     31.83 o
  21   4   6      165.32      191.88     33.65 o
  22   4   6        3.62      -20.92     22.73 o
  23   4   6      265.52      294.63     40.92 o
  24   4   6        6.50       -7.27     24.55 o
  25   4   6       88.95       60.02     30.01 o
   1   5   6      458.94      433.20     14.50 o
   2   5   6      369.85      375.34     14.25 o
   3   5   6     1563.90     1406.23     27.56 o
   4   5   6       82.80       69.17      9.63 o
   5   5   6     1569.82     1573.23     29.50 o
   6   5   6     2084.53     2177.84     36.25 o
   7   5   6     3005.42     2958.26     73.33 o
   8   5   6      332.59      383.15     15.95 o
   9   5   6      453.63      454.12     17.44 o
  10   5   6      907.00      816.20     22.13 o
  11   5   6      688.55      667.21     20.61 o
  12   5   6      129.21      126.42     23.79 o
  13   5   6      456.05      462.87     18.14 o
  14   5   6      308.99      256.94     14.52 o
  15   5   6      538.14      544.24     28.10 o
  16   5   6       53.07       60.35     15.28 o
  17   5   6      454.30      458.03     27.70 o
  18   5   6        8.61       10.66     13.76 o
  19   5   6      313.77      276.09     22.94 o
  20   5   6        4.47       -5.46     22.73 o
  21   5   6       78.93      100.03     30.92 o
  22   5   6       18.36       -6.37     25.46 o
  23   5   6       26.25       43.65     29.10 o
   0   6   6       33.95       32.85      9.95 o
   1   6   6     1212.66     1207.80     26.56 o
   2   6   6      790.62      829.33     25.29 o
   3   6   6     2195.20     2062.09     36.84 o
   4   6   6      841.26      811.70     22.74 o
   5   6   6      873.43      882.62     23.37 o
   6   6   6      154.19      136.41     15.22 o
   7   6   6       45.40       26.32      8.37 o
   8   6   6      256.41      279.92     16.46 o
   9   6   6      888.63      903.04     24.93 o
  10   6   6      798.80      850.39     28.11 o
  11   6   6      622.51      674.72     24.23 o
  12   6   6       52.56       81.02     11.00 o
  13   6   6       85.56       51.81     14.62 o
  14   6   6       16.97        2.36     14.55 o
  15   6   6       50.81       40.54     14.80 o
  16   6   6       13.33       24.34     14.61 o
  17   6   6       71.70       58.83     27.74 o
  18   6   6       34.94       14.39     38.19 o
  19   6   6       66.95       31.50     20.01 o
  20   6   6        6.73      -12.08     13.55 o
  21   6   6       30.65       12.73     25.46 o
   1   7   6      552.03      528.89     16.79 o
   2   7   6       57.08       53.23      8.34 o
   3   7   6     1604.04     1495.44     39.12 o
   4   7   6        3.69       -5.41      7.92 o
   5   7   6      367.01      381.67     17.50 o
   6   7   6      124.67      115.90     12.14 o
   7   7   6      484.29      511.24     20.55 o
   8   7   6      484.18      450.97     28.95 o
   9   7   6      303.34      304.23     16.65 o
  10   7   6       93.50       99.51     12.20 o
  11   7   6       57.54       67.26     15.28 o
  12   7   6        5.40       -1.66     21.37 o
  13   7   6       18.10       17.04     14.42 o
  14   7   6        6.48       -9.96     12.89 o
  15   7   6       44.78       81.84     17.46 o
  16   7   6       44.91       28.81     16.16 o
  17   7   6       29.09       35.14     15.73 o
  18   7   6        2.48       -9.59     14.10 o
  19   7   6       37.79       51.12     19.55 o
  20   7   6       26.13       21.82     23.64 o
   0   8   6       91.53       62.71     13.17 o
   1   8   6      120.08       88.34     10.17 o
   2   8   6       59.12       66.38      9.58 o
   3   8   6      201.09      193.17     14.33 o
   4   8   6       57.03       64.65      9.50 o
   5   8   6       74.56       97.91     15.27 o
   6   8   6      150.64      180.44     26.03 o
   7   8   6       78.46       71.90     18.66 o
   8   8   6      176.55      176.39     14.53 o
   9   8   6       86.96       89.38     16.60 o
  10   8   6        5.04        9.39     13.55 o
  11   8   6      103.98      132.28     19.81 o
  12   8   6      109.25      158.77     20.46 o
  13   8   6       65.32       80.55     20.01 o
  14   8   6      151.50      138.92     30.46 o
  15   8   6       30.61       31.33     21.82 o
  16   8   6       51.01       52.36     22.28 o
  17   8   6       32.74       12.41     18.12 o
  18   8   6       43.82       31.83     22.73 o
   1   9   6       56.33       51.82     10.02 o
   2   9   6        7.06        8.39      8.24 o
   3   9   6       71.30       72.97     12.73 o
   4   9   6      102.59      126.39     11.73 o
   5   9   6        8.22       23.10      9.45 o
   6   9   6       35.29       46.35     12.15 o
   7   9   6       22.59       32.16     14.86 o
   8   9   6       48.68       72.72     20.46 o
   9   9   6       32.17       36.34     15.73 o
  10   9   6       50.68       66.64     17.91 o
  11   9   6        0.22       12.99     15.51 o
  12   9   6       11.57       25.01     17.22 o
  13   9   6       25.80       35.61     18.51 o
  14   9   6       89.93      117.16     21.62 o
  15   9   6      104.87       86.39     28.19 o
   0  10   6       22.47       44.86     18.19 o
   1  10   6       86.78      101.30     12.31 o
   2  10   6        0.40        1.68      9.21 o
   3  10   6       79.79       89.62     15.10 o
   4  10   6        2.04       -2.41     23.19 o
   5  10   6        0.72       -8.10     13.46 o
   6  10   6       46.01       50.51     24.55 o
   7  10   6       22.27       -1.34     14.75 o
   8  10   6        2.90       22.62     15.47 o
   9  10   6        2.14      -13.28     13.28 o
  10  10   6       67.14       92.03     20.50 o
  11  10   6      105.42       98.21     29.10 o
   2   0   7    11893.02    12066.33    210.06 o
   4   0   7       13.19        4.14      3.64 o
   6   0   7    11705.83    12083.85    215.52 o
   8   0   7    12010.12    13706.36    172.24 o
  10   0   7    11677.36    12849.60    163.83 o
  12   0   7     1922.74     2047.94     37.28 o
  14   0   7       18.38       11.82     12.73 o
  16   0   7     1037.04     1007.57     43.65 o
  18   0   7      729.70      686.57     39.10 o
  20   0   7      429.10      415.58     33.65 o
  22   0   7       37.88       75.48     20.01 o
   0   1   7     2976.62     2916.33     60.02 o
   1   1   7     1824.57     1770.48     63.66 o
   2   1   7       91.73       70.59      6.37 o
   3   1   7    14337.18    14022.11    149.98 o
   4   1   7      167.11      184.92      5.15 o
   5   1   7     8317.23     8683.12     69.38 o
   6   1   7     8852.02    10418.78    143.99 o
   7   1   7    10169.16    11150.67    100.03 o
   8   1   7     5568.25     6286.08     59.70 o
   9   1   7      803.99      963.02     23.50 o
  10   1   7      792.21      745.22     12.85 o
  11   1   7      236.11      257.02     10.86 o
  12   1   7     1409.63     1535.66     26.38 o
  13   1   7      266.45      263.71     11.81 o
  14   1   7      402.33      449.05     15.03 o
  15   1   7      130.67      109.58      9.15 o
  16   1   7      143.54      125.29     13.55 o
  17   1   7     1171.50     1194.27     33.79 o
  18   1   7      893.92      784.96     28.10 o
  19   1   7       97.92      110.38     23.19 o
  20   1   7      225.91      195.51     26.37 o
  21   1   7       32.47        8.18     19.10 o
  22   1   7       30.56       15.46     19.10 o
  23   1   7      172.05      158.23     27.28 o
  24   1   7      446.73      529.25     41.83 o
   1   2   7     2004.61     1915.90     25.21 o
   2   2   7     2288.54     2427.16     64.53 o
   3   2   7     7466.84     7586.48     98.69 o
   4   2   7     1277.02     1421.84     42.13 o
   5   2   7      911.94      909.91     75.48 o
   6   2   7      754.98      936.98     23.69 o
   7   2   7      690.82      824.67     11.20 o
   8   2   7       53.42       49.39     10.24 o
   9   2   7     3421.17     3539.98     44.65 o
  10   2   7      673.91      693.44     15.20 o
  11   2   7      584.57      674.78     15.72 o
  12   2   7        9.31        8.34      5.24 o
  13   2   7      305.45      306.21     11.96 o
  14   2   7      236.70      216.70     11.17 o
  15   2   7      369.45      381.24     14.78 o
  16   2   7      539.27      562.67     20.63 o
  17   2   7      340.87      389.43     65.02 o
  18   2   7       72.07       90.94     23.64 o
  19   2   7      182.28      194.60     29.10 o
  20   2   7       11.15        0.91     19.10 o
  21   2   7      324.35      330.10     34.56 o
  22   2   7        2.06       14.55     20.01 o
  23   2   7       25.05       -7.27     20.01 o
  24   2   7      117.21      103.67     28.19 o
  25   2   7       14.80       22.73     25.46 o
  26   2   7       40.83       37.28     26.37 o
   0   3   7      315.30      333.74     18.19 o
   1   3   7      821.72      830.36     20.25 o
   2   3   7       90.81      116.71     11.43 o
   3   3   7     7296.37     7836.06     87.33 o
   4   3   7     2508.38     2559.46     36.31 o
   5   3   7       88.34       83.22      6.91 o
   6   3   7     1281.76     1348.32     24.19 o
   7   3   7      187.91      178.00      9.56 o
   8   3   7      542.16      597.84     16.12 o
   9   3   7      112.73      115.10      8.70 o
  10   3   7      224.31      216.70      7.72 o
  11   3   7      174.22      178.44      8.21 o
  12   3   7      265.33      246.55     10.05 o
  13   3   7       35.11       24.00     10.25 o
  14   3   7       68.64       68.92     14.10 o
  15   3   7       28.11       27.94     11.57 o
  16   3   7       22.60       37.01     11.57 o
  17   3   7        5.76      -12.15     12.28 o
  18   3   7      285.74      293.76     20.30 o
  19   3   7      194.72      220.07     31.83 o
  20   3   7      403.93      441.04     40.01 o
  21   3   7       44.26       41.83     24.55 o
  22   3   7       49.81       18.19     22.73 o
  23   3   7       10.72      -20.92     20.92 o
  24   3   7      194.84      215.52     35.47 o
  25   3   7       73.44       49.11     27.28 o
   1   4   7       86.48       93.69      8.66 o
   2   4   7      662.68      609.20     16.35 o
   3   4   7     1120.63     1101.94     22.15 o
   4   4   7       67.54       85.50      7.61 o
   5   4   7      108.96      112.40      8.38 o
   6   4   7      514.13      559.54     16.35 o
   7   4   7     1818.71     1913.89     32.51 o
   8   4   7       15.91        3.04      6.07 o
   9   4   7      284.34      282.87     13.05 o
  10   4   7      590.70      569.03     17.67 o
  11   4   7      742.40      669.74     19.43 o
  12   4   7      303.13      278.25     13.69 o
  13   4   7      965.42      951.15     30.64 o
  14   4   7        3.38       -5.93      9.10 o
  15   4   7     1126.73     1098.00     27.12 o
  16   4   7      282.05      283.66     15.85 o
  17   4   7      226.41      215.10     13.94 o
  18   4   7       14.43       14.41     12.67 o
  19   4   7       58.62       63.41     15.73 o
  20   4   7       36.16       13.64     22.73 o
  21   4   7      420.87      397.39     42.74 o
  22   4   7        7.01       24.55     25.46 o
  23   4   7      218.02      240.98     36.37 o
  24   4   7      117.26      133.68     34.56 o
  25   4   7      110.09       95.48     31.83 o
   0   5   7      139.26      176.42     17.28 o
   1   5   7       97.66       91.14      8.89 o
   2   5   7     4563.46     4659.73     70.27 o
   3   5   7     1041.12      944.27     22.47 o
   4   5   7      209.36      201.97     11.51 o
   5   5   7     2912.52     2857.01     44.05 o
   6   5   7      273.91      264.04     13.70 o
   7   5   7     2080.41     1957.37     35.19 o
   8   5   7      983.31      963.01     24.06 o
   9   5   7      230.41      217.77     12.79 o
  10   5   7       64.54       58.51      9.19 o
  11   5   7      123.01      110.21     10.80 o
  12   5   7      482.47      435.40     20.19 o
  13   5   7      105.90      115.64     15.90 o
  14   5   7      186.17      174.00     12.83 o
  15   5   7      104.28      101.91     11.31 o
  16   5   7       14.46       -6.52     13.08 o
  17   5   7      218.09      220.62     21.19 o
  18   5   7      131.29       99.90     17.91 o
  19   5   7       82.98       86.47     17.46 o
  20   5   7        9.24      -12.62     12.62 o
  21   5   7       30.63       11.82     25.46 o
  22   5   7       53.95       41.83     27.28 o
  23   5   7       22.16      -13.64     26.37 o
   1   6   7     1690.63     1572.39     31.29 o
   2   6   7     1416.79     1313.69     31.64 o
   3   6   7     1013.43     1020.26     25.55 o
   4   6   7        9.71       11.29      8.00 o
   5   6   7      493.10      472.28     18.03 o
   6   6   7      260.67      215.31     15.27 o
   7   6   7       40.46       24.61      8.48 o
   8   6   7       80.78       84.16     10.56 o
   9   6   7     1895.87     1865.97     36.92 o
  10   6   7      531.48      548.70     20.79 o
  11   6   7      428.54      465.71     19.48 o
  12   6   7       35.72       25.15      9.45 o
  13   6   7      130.39      159.13     13.72 o
  14   6   7        6.93        6.66     13.55 o
  15   6   7      167.27      168.65     25.92 o
  16   6   7      172.08      177.13     20.96 o
  17   6   7       75.81       82.07     18.35 o
  18   6   7       23.18       34.15     15.02 o
  19   6   7       27.43       16.35     14.60 o
  20   6   7        3.34        1.99     14.45 o
  21   6   7      124.14      156.41     36.37 o
   0   7   7      189.08      206.09     16.04 o
   1   7   7      509.85      477.61     16.33 o
   2   7   7      105.12      129.65     10.35 o
   3   7   7     1462.59     1424.52     53.05 o
   4   7   7      172.27      175.12     13.06 o
   5   7   7      890.27      848.78     31.80 o
   6   7   7      352.99      368.47     18.01 o
   7   7   7      880.80      883.34     25.99 o
   8   7   7      793.95      768.60     24.69 o
   9   7   7      975.56     1032.65     28.63 o
  10   7   7      178.08      189.60     14.57 o
  11   7   7       12.89        7.64      8.98 o
  12   7   7      209.06      216.58     38.19 o
  13   7   7        4.02        0.82     13.72 o
  14   7   7        7.35       -8.64     17.73 o
  15   7   7       26.45       21.10     14.37 o
  16   7   7        7.20       -7.52     30.01 o
  17   7   7      269.09      308.76     27.09 o
  18   7   7      101.55      115.68     22.73 o
  19   7   7       87.71       76.27     30.01 o
  20   7   7       65.95       96.39     26.37 o
   1   8   7       88.04       78.96      9.86 o
   2   8   7      448.97      456.42     26.80 o
   3   8   7      231.67      240.13     13.76 o
   4   8   7      636.02      631.62     20.04 o
   5   8   7      183.28      201.57     13.11 o
   6   8   7        3.96       17.69     11.03 o
   7   8   7       35.26       36.49     10.67 o
   8   8   7       37.72       59.51     11.17 o
   9   8   7      137.86      138.85     18.77 o
  10   8   7       10.90        3.74     22.73 o
  11   8   7       75.70       61.80     16.39 o
  12   8   7       15.35        6.96     13.76 o
  13   8   7      168.13      205.63     23.31 o
  14   8   7       13.15       17.17     15.94 o
  15   8   7       23.47       52.37     18.35 o
  16   8   7       55.67       59.40     26.37 o
  17   8   7       20.89       20.92     21.82 o
  18   8   7        3.01        4.55     22.73 o
   0   9   7      630.93      588.28     29.21 o
   1   9   7       46.13       39.62      9.74 o
   2   9   7        4.07       14.43      8.72 o
   3   9   7       25.26       22.37      8.92 o
   4   9   7        7.57        2.57      8.18 o
   5   9   7      110.74      121.28     11.92 o
   6   9   7      146.82      182.23     15.88 o
   7   9   7       24.09       42.66     13.27 o
   8   9   7      271.09      276.45     24.98 o
   9   9   7       43.48       38.61     16.57 o
  10   9   7        5.31       28.40     16.82 o
  11   9   7        8.25       17.79     16.81 o
  12   9   7      329.26      396.67     30.54 o
  13   9   7       27.34       27.98     20.46 o
  14   9   7       56.02       30.01     23.64 o
  15   9   7       60.80      101.85     29.10 o
   1  10   7      137.05      143.49     13.48 o
   2  10   7       36.25       25.12     10.33 o
   3  10   7       76.20       87.19     12.14 o
   4  10   7        4.03      -10.14     12.53 o
   5  10   7        1.07      -12.43     12.43 o
   6  10   7        0.46        0.02     14.86 o
   7  10   7       42.26       36.86     17.28 o
   8  10   7      105.69      126.35     21.48 o
   9  10   7       12.38      -14.42     14.42 o
  10  10   7       29.07       21.82     21.82 o
   2   0   8    15429.78    15421.88    263.72 o
   4   0   8      818.01      775.69     21.82 o
   6   0   8    21496.74    22535.61    273.87 o
   8   0   8    10799.39    12196.98    154.90 o
  10   0   8      217.71      190.62     18.64 o
  12   0   8     1847.71     1712.35     60.02 o
  14   0   8     1081.33     1097.86     29.10 o
  16   0   8      125.75      100.94     20.01 o
  18   0   8     1757.75     1911.48     63.66 o
  20   0   8       65.58       59.11     18.19 o
   1   1   8       68.98       70.28      5.44 o
   2   1   8      232.20      270.99     14.55 o
   3   1   8     7100.85     7083.11     89.62 o
   4   1   8     1358.74     1416.36     20.18 o
   5   1   8     4804.59     4938.03     47.02 o
   6   1   8     4366.95     4924.43     47.58 o
   7   1   8     4145.59     4381.56     43.66 o
   8   1   8      755.45     1041.07     15.18 o
   9   1   8      793.24      814.62     13.21 o
  10   1   8     2210.37     2090.49     25.45 o
  11   1   8       25.50       18.70      3.99 o
  12   1   8       97.13      118.09      8.29 o
  13   1   8       13.45        9.48      7.81 o
  14   1   8        3.74       10.32      6.36 o
  15   1   8      293.98      314.73     13.70 o
  16   1   8     3167.83     3133.79     46.32 o
  17   1   8      431.85      481.57     41.38 o
  18   1   8      664.38      635.12     25.50 o
  19   1   8        4.09       -6.37     16.37 o
  20   1   8       71.90       88.21     22.73 o
  21   1   8      145.40      152.77     25.46 o
  22   1   8      386.92      447.41     38.19 o
  23   1   8       18.23       15.46     20.92 o
   0   2   8    16806.72    17505.23    311.00 o
   1   2   8     2650.26     2497.41     40.18 o
   2   2   8       10.24        9.46      2.83 o
   3   2   8     6520.04     6637.04     71.32 o
   4   2   8      168.60      221.46     20.03 o
   5   2   8      302.50      354.10     15.52 o
   6   2   8     8040.09     8300.20    114.07 o
   7   2   8     1850.87     2044.17     41.56 o
   8   2   8      278.86      308.54      6.86 o
   9   2   8     1140.87     1032.19     28.71 o
  10   2   8       10.05       18.19      4.77 o
  11   2   8     1492.32     1570.87     26.24 o
  12   2   8      113.85      161.89     16.30 o
  13   2   8      403.19      466.92     14.65 o
  14   2   8     2337.97     2422.80     58.79 o
  15   2   8      157.13      161.86     10.71 o
  16   2   8       28.04       27.15     10.91 o
  17   2   8      775.21      803.98     65.02 o
  18   2   8      122.22      123.71     14.61 o
  19   2   8      179.85      149.14     26.37 o
  20   2   8      188.84      209.15     30.92 o
  21   2   8       89.78       68.20     22.73 o
  22   2   8       12.87        4.55     21.82 o
  23   2   8      137.37      102.76     27.28 o
  24   2   8       14.78       18.19     21.82 o
  25   2   8       22.76       24.55     22.73 o
   1   3   8     1101.24     1192.79     28.64 o
   2   3   8       12.10       14.85      6.79 o
   3   3   8     4241.36     4321.13     77.75 o
   4   3   8      173.57      155.44     10.09 o
   5   3   8      215.24      207.12     10.88 o
   6   3   8      144.08      151.44      8.80 o
   7   3   8      594.65      604.08     17.85 o
   8   3   8       98.71      111.48     11.66 o
   9   3   8     1425.30     1441.34     27.34 o
  10   3   8      839.31      799.57     26.54 o
  11   3   8      673.01      709.10     26.15 o
  12   3   8       97.21       76.21     12.02 o
  13   3   8      495.15      488.57     23.56 o
  14   3   8       76.92       90.03     13.76 o
  15   3   8       49.31       61.51     12.89 o
  16   3   8       33.85       32.32     12.23 o
  17   3   8      326.60      323.84     21.75 o
  18   3   8      184.65      191.52     18.64 o
  19   3   8      262.26      256.83     20.46 o
  20   3   8       20.75       31.83     22.73 o
  21   3   8       29.38       -6.37     20.92 o
  22   3   8      191.84      161.87     31.83 o
  23   3   8       53.40       57.29     27.28 o
  24   3   8       97.44      141.86     32.74 o
  25   3   8       57.03       40.92     28.19 o
   0   4   8       58.78       57.29     10.91 o
   1   4   8       94.48      116.73      9.65 o
   2   4   8      199.19      216.17     12.22 o
   3   4   8     1443.79     1402.10     25.98 o
   4   4   8       68.24       68.20      7.20 o
   5   4   8      400.26      408.66     14.23 o
   6   4   8      388.39      382.78     13.90 o
   7   4   8      634.93      647.29     18.08 o
   8   4   8       38.66       34.87      7.86 o
   9   4   8      156.92      176.82     11.00 o
  10   4   8       18.51       16.37     10.72 o
  11   4   8      546.87      453.79     27.01 o
  12   4   8      151.22      164.86     11.89 o
  13   4   8      786.05      731.44     22.24 o
  14   4   8       83.67       87.50     19.77 o
  15   4   8      658.00      636.56     21.00 o
  16   4   8      185.21      176.40     15.22 o
  17   4   8      123.63      107.99     11.97 o
  18   4   8       98.80       96.18     11.72 o
  19   4   8        9.37       14.53     13.08 o
  20   4   8        6.61       -9.09     13.09 o
  21   4   8      202.39      185.51     32.74 o
  22   4   8       41.99        2.73     26.37 o
  23   4   8      135.11      110.94     32.74 o
  24   4   8       54.38       11.82     28.19 o
   1   5   8       91.76      104.79     11.24 o
   2   5   8     3566.16     3468.09     50.29 o
   3   5   8     1070.39      966.74     23.02 o
   4   5   8      554.56      543.77     19.94 o
   5   5   8     1830.00     1797.98     32.90 o
   6   5   8      142.38      131.31     13.16 o
   7   5   8     1247.90     1201.78     26.75 o
   8   5   8      641.04      648.66     20.18 o
   9   5   8      344.57      378.90     16.25 o
  10   5   8      734.79      738.42     22.02 o
  11   5   8        2.70       -5.64      8.53 o
  12   5   8      127.53      133.40     12.25 o
  13   5   8        1.92       -8.09      8.09 o
  14   5   8      451.11      437.22     18.68 o
  15   5   8       85.76       85.54     11.03 o
  16   5   8        8.91       -0.13     12.89 o
  17   5   8      107.52      129.58     18.35 o
  18   5   8       24.00       23.22     14.61 o
  19   5   8       28.54       24.78     25.01 o
  20   5   8        1.18       -7.77     13.97 o
  21   5   8       19.38       34.15     18.64 o
  22   5   8       59.65       -1.82     27.28 o
  23   5   8       15.41       30.01     28.19 o
   0   6   8      691.06      618.23     24.70 o
   1   6   8     2096.93     1977.15     36.52 o
   2   6   8      143.31      144.45     17.54 o
   3   6   8      231.09      263.81     31.96 o
   4   6   8      167.28      187.65     17.29 o
   5   6   8      293.89      239.10     17.56 o
   6   6   8      606.13      641.93     32.60 o
   7   6   8      130.82       94.48     12.62 o
   8   6   8      898.47      912.03     25.09 o
   9   6   8     1258.60     1338.21     30.89 o
  10   6   8      203.43      184.14     14.17 o
  11   6   8      313.48      331.35     22.00 o
  12   6   8      201.55      236.84     15.36 o
  13   6   8      189.96      184.05     13.94 o
  14   6   8       63.06       73.29     16.39 o
  15   6   8      148.15      164.86     48.20 o
  16   6   8      174.03      200.39     21.61 o
  17   6   8       22.60       29.06     14.62 o
  18   6   8       19.63       24.03     15.28 o
  19   6   8       51.83       34.35     16.60 o
  20   6   8       18.06        2.38     14.86 o
  21   6   8       48.91       92.59     20.76 o
   1   7   8      155.56      142.54     10.82 o
   2   7   8       25.51        1.44      7.11 o
   3   7   8      858.45      794.00     23.93 o
   4   7   8      532.01      502.16     21.60 o
   5   7   8      800.87      714.40     24.99 o
   6   7   8      249.51      265.73     30.27 o
   7   7   8     1336.32     1327.28     36.96 o
   8   7   8      487.12      448.13     25.55 o
   9   7   8      949.86      952.54     27.41 o
  10   7   8      278.96      271.87     16.12 o
  11   7   8        0.05       -7.78      7.78 o
  12   7   8       58.18       49.22     15.27 o
  13   7   8      164.99      145.80     20.06 o
  14   7   8        0.52       31.46     17.73 o
  15   7   8      172.74      198.58     22.72 o
  16   7   8        9.29       35.17     16.60 o
  17   7   8      240.18      264.57     25.89 o
  18   7   8       22.52       35.50     17.70 o
  19   7   8      152.74      193.68     24.86 o
  20   7   8        4.99       40.01     23.64 o
   0   8   8       83.03       67.90     13.46 o
   1   8   8      185.35      212.08     13.36 o
   2   8   8       83.86      109.26     10.79 o
   3   8   8      206.96      223.88     14.70 o
   4   8   8      234.15      247.40     14.14 o
   5   8   8      185.21      158.88     13.92 o
   6   8   8      545.56      588.65     23.08 o
   7   8   8       39.30       39.51     17.05 o
   8   8   8        1.10       -3.81      8.69 o
   9   8   8       87.87       78.27     12.44 o
  10   8   8       14.80        7.32     13.55 o
  11   8   8       89.90      102.11     37.74 o
  12   8   8       26.04       19.69     14.42 o
  13   8   8      112.67      118.88     20.71 o
  14   8   8       69.48       96.22     19.81 o
  15   8   8       94.74      130.21     27.28 o
  16   8   8       62.67       83.06     20.46 o
  17   8   8       12.28       19.10     24.55 o
  18   8   8       41.70       22.73     21.82 o
   1   9   8      106.35      119.26     16.80 o
   2   9   8      204.34      238.01     16.01 o
   3   9   8       12.59       14.03      8.67 o
   4   9   8        6.85       16.53      9.25 o
   5   9   8      173.86      176.86     14.18 o
   6   9   8       75.32       86.87     12.34 o
   7   9   8       61.07       78.21     10.99 o
   8   9   8       56.86       77.84     18.00 o
   9   9   8       57.39       41.35     27.74 o
  10   9   8      260.22      271.01     25.50 o
  11   9   8       25.99       41.86     17.70 o
  12   9   8       20.32       10.02     35.92 o
  13   9   8       37.19       55.31     19.44 o
  14   9   8       32.11       59.11     24.55 o
   0  10   8      286.68      316.64     39.56 o
   1  10   8       99.65      113.19     12.86 o
   2  10   8      131.50      147.73     13.98 o
   3  10   8       30.10       21.55     10.25 o
   4  10   8        7.75        3.37      9.56 o
   5  10   8        8.04       12.32     37.74 o
   6  10   8       29.55       37.76     18.19 o
   7  10   8      112.25      109.46     20.71 o
   8  10   8        0.38       -1.74     15.74 o
   9  10   8        7.76        6.21     16.39 o
  10  10   8       16.04        3.64     23.64 o
   2   0   9     8740.71     9160.92    163.69 o
   4   0   9     9127.60     9386.44    168.23 o
   6   0   9     3813.50     4009.60     57.48 o
   8   0   9    10963.53    12018.83    153.31 o
  10   0   9     1422.66     1596.35     30.68 o
  12   0   9      237.32      198.91     15.46 o
  14   0   9       34.14       38.66     12.28 o
  16   0   9      174.52      150.04     21.82 o
  18   0   9       21.15       30.01     15.46 o
  20   0   9       81.90       78.21     20.92 o
   0   1   9    14473.57    13244.87    233.71 o
   1   1   9     1574.98     1697.33     28.94 o
   2   1   9    11864.00    12022.68    216.43 o
   3   1   9     2103.50     2163.60     77.30 o
   4   1   9      260.50      214.75     15.00 o
   5   1   9      998.81      988.71     13.95 o
   6   1   9      489.83      538.96     11.07 o
   7   1   9      703.93      722.16     12.31 o
   8   1   9      878.29      915.02     14.36 o
   9   1   9      726.07      779.18     13.50 o
  10   1   9      826.46      922.07     15.15 o
  11   1   9      424.56      445.90     15.36 o
  12   1   9     3343.05     3355.78     37.70 o
  13   1   9      199.65      229.46     11.28 o
  14   1   9      824.88      820.82     19.82 o
  15   1   9      105.00      132.51     10.44 o
  16   1   9      277.18      218.71     12.68 o
  17   1   9       12.09        4.28     10.23 o
  18   1   9       60.80       26.37     19.10 o
  19   1   9      115.42      104.58     23.64 o
  20   1   9     1362.55     1553.19     63.66 o
  21   1   9       39.73      -14.55     16.37 o
  22   1   9       73.77       70.93     23.64 o
   1   2   9     1934.88     2012.26     35.04 o
   2   2   9     1058.22      991.08     22.18 o
   3   2   9     3964.13     3921.87     81.61 o
   4   2   9     2375.82     2301.74     26.23 o
   5   2   9     1989.57     2302.45     30.46 o
   6   2   9     1536.80     1754.39     24.69 o
   7   2   9     1673.81     1847.52     50.51 o
   8   2   9      538.84      509.31     14.70 o
   9   2   9       75.66      101.51     14.01 o
  10   2   9       20.40       41.49      8.73 o
  11   2   9      813.78      798.83     17.47 o
  12   2   9     1195.98     1180.35     22.64 o
  13   2   9      557.84      541.76     15.58 o
  14   2   9      572.04      673.40     25.10 o
  15   2   9       51.09       55.21     15.46 o
  16   2   9      484.35      508.88     23.15 o
  17   2   9      327.92      319.61     32.28 o
  18   2   9      377.15      329.36     21.19 o
  19   2   9       35.84        3.64     19.10 o
  20   2   9      137.53      113.67     25.46 o
  21   2   9      176.14      165.50     29.10 o
  22   2   9        8.64        7.27     20.92 o
  23   2   9      101.63       95.48     28.19 o
  24   2   9       35.02       30.92     24.55 o
  25   2   9      114.31       85.48     28.19 o
   0   3   9     1960.83     2440.73     60.02 o
   1   3   9     1547.05     1764.67     35.92 o
   2   3   9     1364.83     1560.60     23.00 o
   3   3   9     4831.98     4863.29    106.85 o
   4   3   9     1503.77     1521.17     26.51 o
   5   3   9       52.50       45.54      5.85 o
   6   3   9      475.49      443.89     14.00 o
   7   3   9     1694.49     1822.53     30.69 o
   8   3   9      270.19      239.83     12.15 o
   9   3   9     4019.90     4048.11     54.28 o
  10   3   9      237.23      262.66     16.57 o
  11   3   9      850.50      863.94     29.10 o
  12   3   9     4223.08     4349.56     75.39 o
  13   3   9     1136.97     1119.28     33.27 o
  14   3   9      651.80      663.37     27.05 o
  15   3   9      193.81      188.46     16.68 o
  16   3   9       51.49       66.37     13.76 o
  17   3   9      993.33      985.05     33.64 o
  18   3   9       84.45       67.67     14.61 o
  19   3   9      145.54      134.42     16.80 o
  20   3   9      305.80      331.40     22.94 o
  21   3   9       46.99       36.37     23.64 o
  22   3   9       25.91       17.28     22.73 o
  23   3   9       69.31       60.93     28.19 o
  24   3   9      154.83      172.78     34.56 o
  25   3   9      217.72      280.08     39.10 o
   1   4   9      577.92      575.36     19.29 o
   2   4   9      276.78      230.45     13.17 o
   3   4   9     1521.95     1566.56     28.29 o
   4   4   9        4.72       -2.42      5.25 o
   5   4   9      359.12      361.69     13.74 o
   6   4   9       18.00        5.91      6.75 o
   7   4   9       27.11       27.09      6.76 o
   8   4   9      342.08      328.42     13.83 o
   9   4   9      270.00      274.60     13.41 o
  10   4   9       15.29        8.85      7.39 o
  11   4   9      308.65      275.15     14.16 o
  12   4   9       12.87       11.67     11.75 o
  13   4   9     1211.42     1231.46     28.65 o
  14   4   9       14.54        3.63      8.64 o
  15   4   9      324.30      283.25     15.17 o
  16   4   9       71.69       47.22     10.36 o
  17   4   9        7.74       -5.72     11.64 o
  18   4   9       11.04        5.38     18.02 o
  19   4   9        5.78       -9.87     12.43 o
  20   4   9      151.51      169.75     27.74 o
  21   4   9      431.23      412.85     42.74 o
  22   4   9        1.65      -10.00     23.64 o
  23   4   9       29.44       28.19     28.19 o
  24   4   9       20.42        0.91     26.37 o
   0   5   9      552.74      431.04     26.37 o
   1   5   9      553.35      573.86     21.22 o
   2   5   9      111.52      115.70      9.86 o
   3   5   9     1220.07     1116.34     31.64 o
   4   5   9      966.02     1030.06     24.26 o
   5   5   9      820.52      821.55     23.67 o
   6   5   9     1074.33     1030.66     25.42 o
   7   5   9      429.52      393.46     16.22 o
   8   5   9       13.76       25.33      8.27 o
   9   5   9     1555.82     1589.83     35.43 o
  10   5   9      132.99      147.91     12.44 o
  11   5   9      182.47      170.70     13.52 o
  12   5   9       79.55       64.85     10.22 o
  13   5   9      107.10      101.85     13.72 o
  14   5   9      200.66      194.22     23.24 o
  15   5   9      138.26      161.76     14.12 o
  16   5   9       77.03       72.72     11.03 o
  17   5   9      286.09      322.28     23.95 o
  18   5   9      145.93      138.02     19.88 o
  19   5   9       72.14       69.42     16.81 o
  20   5   9        5.48       -0.83     13.97 o
  21   5   9        4.90      -14.20     14.20 o
  22   5   9       28.60        0.91     27.28 o
  23   5   9       19.35       23.64     30.01 o
   1   6   9     1689.93     1771.02     34.56 o
   2   6   9        1.28        1.29      7.30 o
   3   6   9      234.90      226.58     13.78 o
   4   6   9     1618.42     1620.51     33.11 o
   5   6   9      262.06      233.83     13.92 o
   6   6   9        2.72       -7.38      7.66 o
   7   6   9      372.36      344.08     17.18 o
   8   6   9      212.59      201.26     13.86 o
   9   6   9     1489.14     1494.91     33.32 o
  10   6   9      776.82      786.66     24.69 o
  11   6   9       83.97       91.34     14.48 o
  12   6   9        1.64        0.44      8.90 o
  13   6   9       13.25        9.69      8.74 o
  14   6   9       10.80       15.93      9.67 o
  15   6   9       66.60       48.92     21.37 o
  16   6   9       43.38       22.48     25.01 o
  17   6   9       25.15        6.47     14.20 o
  18   6   9       35.90       44.86     17.04 o
  19   6   9       25.85       25.41     16.60 o
  20   6   9        2.34        8.08     16.16 o
  21   6   9       65.87       85.32     57.29 o
   0   7   9      332.76      257.90     18.51 o
   1   7   9      103.90      107.46     11.94 o
   2   7   9      327.30      318.48     16.21 o
   3   7   9      232.52      223.67     14.67 o
   4   7   9       38.48       56.18     10.79 o
   5   7   9      640.73      602.94     28.93 o
   6   7   9      116.00       98.75     13.80 o
   7   7   9      575.68      561.29     22.31 o
   8   7   9       17.61       14.76      9.98 o
   9   7   9      394.89      418.40     19.67 o
  10   7   9       13.49       11.38      9.19 o
  11   7   9        2.53       -0.80     11.81 o
  12   7   9       24.91       24.34     14.41 o
  13   7   9      188.50      212.35     21.75 o
  14   7   9        4.15       12.75     14.13 o
  15   7   9      136.60      165.50     21.10 o
  16   7   9        1.94       -0.18     13.95 o
  17   7   9      206.64      244.82     24.86 o
  18   7   9       88.22      106.53     20.10 o
  19   7   9       63.35       85.48     25.46 o
  20   7   9        2.06        7.27     20.01 o
   1   8   9      418.34      442.40     17.79 o
   2   8   9        6.26        7.54      7.61 o
   3   8   9      137.42      162.27     12.45 o
   4   8   9      313.29      308.51     15.31 o
   5   8   9      148.90      131.49     13.64 o
   6   8   9      118.79      133.02     16.78 o
   7   8   9       65.51       78.73     17.70 o
   8   8   9       39.23       39.88     11.60 o
   9   8   9      106.43      109.35     15.17 o
  10   8   9       83.40       77.84     13.09 o
  11   8   9       43.22       49.51     16.04 o
  12   8   9        0.45       -5.10     13.08 o
  13   8   9       78.05       81.08     18.25 o
  14   8   9       53.21       72.51     19.23 o
  15   8   9       63.51       86.01     25.01 o
  16   8   9        7.59      -22.83     38.19 o
  17   8   9       37.64       36.37     22.73 o
   0   9   9      151.58      191.31     30.46 o
   1   9   9       69.84       91.90     11.34 o
   2   9   9       30.97       20.85      9.25 o
   3   9   9        7.15       16.65      9.17 o
   4   9   9      120.47      143.41     12.90 o
   5   9   9      156.36      154.32     13.00 o
   6   9   9        8.37        2.88      8.58 o
   7   9   9      116.05      139.27     15.23 o
   8   9   9      199.60      203.62     26.37 o
   9   9   9      125.34      123.99     20.54 o
  10   9   9       23.32       16.37     20.01 o
  11   9   9       55.91       72.65     19.55 o
  12   9   9      182.23      195.44     31.37 o
  13   9   9       71.73      106.40     28.19 o
  14   9   9       26.83       34.56     22.73 o
   1  10   9       27.70       42.68     10.84 o
   2  10   9       26.70       29.23     10.62 o
   3  10   9       13.41       13.48      9.99 o
   4  10   9       28.78       52.44     12.03 o
   5  10   9       12.99       25.96     11.55 o
   6  10   9       26.52       44.36     17.04 o
   7  10   9       52.45       64.43     19.54 o
   8  10   9       51.63       64.41     18.90 o
   9  10   9       31.09       65.47     26.37 o
   2   0  10      640.44      571.08     20.01 o
   4   0  10      743.66      646.56     20.92 o
   6   0  10     1724.18     1674.72     30.14 o
   8   0  10     1253.34     1331.69     26.54 o
  10   0  10       84.41       94.57     13.64 o
  12   0  10     1997.80     2211.71     40.27 o
  14   0  10      385.42      423.29     24.10 o
  16   0  10     1508.63     1514.09     53.65 o
  18   0  10      164.11      170.96     23.64 o
   1   1  10     3270.85     3069.10     67.29 o
   2   1  10      407.77      493.78     20.01 o
   3   1  10     1369.62     1464.91     33.19 o
   4   1  10     1479.60     1451.22     26.37 o
   5   1  10       79.42       76.97      4.29 o
   6   1  10       88.23      112.81      5.37 o
   7   1  10      583.48      607.68     11.29 o
   8   1  10       60.34       76.79      5.03 o
   9   1  10     2051.83     2152.43     26.29 o
  10   1  10     1831.82     2159.52     26.64 o
  11   1  10      943.30     1008.13     17.85 o
  12   1  10      258.29      305.53     12.87 o
  13   1  10      442.65      454.94     12.01 o
  14   1  10       66.45       70.27      8.38 o
  15   1  10       30.32        6.83      8.04 o
  16   1  10      226.98      211.45     12.14 o
  17   1  10        0.18       -8.18      9.55 o
  18   1  10      202.98      296.45     30.01 o
  19   1  10      323.86      323.73     32.74 o
  20   1  10      181.12      190.97     28.19 o
  21   1  10       20.68       27.28     20.01 o
   0   2  10       44.46       62.75     10.00 o
   1   2  10      852.30      879.69     20.58 o
   2   2  10      383.11      375.60     18.19 o
   3   2  10     1787.41     1598.22     22.74 o
   4   2  10      314.26      379.34     10.96 o
   5   2  10     1803.00     1835.28     19.29 o
   6   2  10     2884.85     2952.50     37.56 o
   7   2  10     1773.99     1869.00     27.12 o
   8   2  10      357.70      397.56      8.44 o
   9   2  10     1074.58     1132.37     19.91 o
  10   2  10      113.00      127.81      8.25 o
  11   2  10      365.76      387.63     12.71 o
  12   2  10      100.04       94.67      9.88 o
  13   2  10       81.02       75.81     12.02 o
  14   2  10      931.70      966.03     29.65 o
  15   2  10       21.72       13.13     10.05 o
  16   2  10       59.22       49.25     11.94 o
  17   2  10      113.17      113.22     15.00 o
  18   2  10     1000.42     1073.20     34.69 o
  19   2  10       30.95       21.08     12.23 o
  20   2  10      253.31      197.33     30.01 o
  21   2  10       18.33       19.10     21.82 o
  22   2  10        2.99       -0.91     20.01 o
  23   2  10      126.45      116.40     30.01 o
  24   2  10        9.95      -18.19     18.19 o
   1   3  10      132.15      149.04      9.95 o
   2   3  10      439.46      486.91     17.03 o
   3   3  10     5925.70     6042.13     81.18 o
   4   3  10       54.41       84.56      7.66 o
   5   3  10     1269.35     1294.12     24.72 o
   6   3  10     1357.51     1357.44     25.94 o
   7   3  10     3040.71     3105.72     44.82 o
   8   3  10      601.21      582.22     17.35 o
   9   3  10     2605.82     2736.75     41.77 o
  10   3  10     1134.50     1085.44     31.43 o
  11   3  10      801.56      795.39     47.29 o
  12   3  10      612.87      712.75     27.56 o
  13   3  10      692.47      722.53     27.52 o
  14   3  10     1836.25     1962.01     47.00 o
  15   3  10      682.68      676.04     28.10 o
  16   3  10       82.38       71.86     14.20 o
  17   3  10      332.80      376.91     23.04 o
  18   3  10      132.50      137.32     17.22 o
  19   3  10       94.70       95.59     15.94 o
  20   3  10       28.75       11.49     12.62 o
  21   3  10       22.78       21.82     23.64 o
  22   3  10      199.77      196.42     33.65 o
  23   3  10      171.99      169.14     32.74 o
  24   3  10        7.07        4.55     25.46 o
  25   3  10      102.52      117.31     31.83 o
   0   4  10      333.65      334.65     21.82 o
   1   4  10      970.35      946.48     25.05 o
   2   4  10       56.34       67.07      9.31 o
   3   4  10     1728.56     1626.55     38.08 o
   4   4  10     1076.50     1072.56     35.48 o
   5   4  10      213.33      212.55     14.20 o
   6   4  10       96.62       83.76      8.50 o
   7   4  10      237.13      198.25     11.48 o
   8   4  10       47.42       49.18      8.56 o
   9   4  10      434.82      448.32     17.19 o
  10   4  10       74.48       85.20      9.53 o
  11   4  10     1217.15     1175.16     27.41 o
  12   4  10      569.38      520.90     20.62 o
  13   4  10      929.08      948.28     29.54 o
  14   4  10       63.40       58.65     11.25 o
  15   4  10      410.22      372.75     17.65 o
  16   4  10        6.31       -8.76     11.44 o
  17   4  10       50.59       22.31      9.91 o
  18   4  10       81.59       67.98     11.16 o
  19   4  10      189.56      204.39     19.45 o
  20   4  10       38.39       14.24     14.61 o
  21   4  10      137.02      126.93     19.44 o
  22   4  10       11.08       22.73     26.37 o
  23   4  10      114.77      132.77     35.47 o
  24   4  10       42.17       40.92     30.01 o
   1   5  10     1037.49     1069.87     29.58 o
   2   5  10      154.76      124.06     10.26 o
   3   5  10     2084.84     2064.92     36.09 o
   4   5  10        7.39       -6.00      6.94 o
   5   5  10      314.56      297.28     19.91 o
   6   5  10       27.93       14.11      7.89 o
   7   5  10      779.88      779.06     34.78 o
   8   5  10       60.25       79.49     13.38 o
   9   5  10     1682.93     1658.15     34.03 o
  10   5  10     2078.06     2108.83     39.43 o
  11   5  10      205.62      216.78     14.40 o
  12   5  10      280.82      292.71     16.39 o
  13   5  10      143.85      126.11     12.40 o
  14   5  10       98.41       77.28     11.34 o
  15   5  10      168.08      213.61     15.67 o
  16   5  10        4.20       -2.54      8.96 o
  17   5  10      123.93      121.53     19.64 o
  18   5  10       24.23       26.89     15.46 o
  19   5  10        8.38        1.56     13.55 o
  20   5  10        0.71      -14.55     14.55 o
  21   5  10        3.13       11.40     15.39 o
  22   5  10        0.93       -4.29     15.73 o
   0   6  10      358.25      367.38     29.10 o
   1   6  10      985.91      930.09     24.98 o
   2   6  10      462.76      414.01     17.42 o
   3   6  10      423.40      405.46     19.96 o
   4   6  10      307.55      324.23     16.21 o
   5   6  10      353.38      301.01     15.95 o
   6   6  10     1503.99     1452.79     49.64 o
   7   6  10      503.93      506.77     20.55 o
   8   6  10        0.72        1.91      8.89 o
   9   6  10      961.80      951.57     27.12 o
  10   6  10       58.66       52.73     10.68 o
  11   6  10      161.67      167.88     13.90 o
  12   6  10        7.58        2.77      9.65 o
  13   6  10       20.29       22.31     20.91 o
  14   6  10      101.77       72.77     18.00 o
  15   6  10       56.63       63.65     16.08 o
  16   6  10       21.69       17.32     15.27 o
  17   6  10      143.85      126.65     19.23 o
  18   6  10        7.66        9.05     15.02 o
  19   6  10      134.31      181.80     25.01 o
  20   6  10       36.45       32.44     18.32 o
  21   6  10       13.81       29.10     21.82 o
   1   7  10      179.62      178.06     12.21 o
   2   7  10      177.27      170.86     13.29 o
   3   7  10       36.53       28.64      9.90 o
   4   7  10       34.54        3.34      8.69 o
   5   7  10      316.54      287.82     16.65 o
   6   7  10       31.54       28.81     10.09 o
   7   7  10      215.78      200.39     15.04 o
   8   7  10       13.21       10.51      9.49 o
   9   7  10       30.49       22.46      9.59 o
  10   7  10       22.99       27.28      9.69 o
  11   7  10       14.65       13.40      9.45 o
  12   7  10       10.32        9.95      9.73 o
  13   7  10       69.33       77.69     19.10 o
  14   7  10        2.56        2.40     12.25 o
  15   7  10      113.53      153.76     21.10 o
  16   7  10        6.17        3.10     18.19 o
  17   7  10        6.25       19.57     16.80 o
  18   7  10        7.63       -5.91     37.74 o
  19   7  10       67.22       91.85     27.28 o
   0   8  10      417.84      455.25     25.62 o
   1   8  10      356.40      389.60     17.13 o
   2   8  10      184.28      168.55     12.57 o
   3   8  10      115.24      132.48     11.78 o
   4   8  10       28.31       25.52     11.59 o
   5   8  10       82.21       78.78     17.28 o
   6   8  10      557.60      637.31     24.22 o
   7   8  10      109.35      116.26     13.78 o
   8   8  10       53.21       59.44     12.25 o
   9   8  10      214.08      229.48     17.01 o
  10   8  10       63.20       77.55     12.89 o
  11   8  10      149.86      148.77     21.36 o
  12   8  10      177.22      220.65     23.69 o
  13   8  10       22.69       35.19     25.46 o
  14   8  10        9.32       28.46     16.60 o
  15   8  10      100.78      107.95     21.61 o
  16   8  10        9.53       22.73     23.64 o
  17   8  10       46.92       78.21     27.28 o
   1   9  10       85.08       69.95     10.96 o
   2   9  10      111.38       97.42     11.81 o
   3   9  10        0.55       -7.91      7.91 o
   4   9  10       40.69       50.73     10.35 o
   5   9  10       81.81       80.87     11.35 o
   6   9  10        8.41       12.86      9.13 o
   7   9  10      168.06      162.60     16.18 o
   8   9  10        2.71       -4.78     10.08 o
   9   9  10       92.43      107.84     20.71 o
  10   9  10       90.39      109.78     24.55 o
  11   9  10       88.11       79.91     20.31 o
  12   9  10       38.53       54.11     18.32 o
  13   9  10       12.29       -7.27     20.92 o
  14   9  10        0.69       -8.18     20.01 o
   0  10  10       21.79       64.93     16.68 o
   1  10  10        2.65       -3.66      8.98 o
   2  10  10       41.04       52.24     14.82 o
   3  10  10       29.61       34.09     12.34 o
   4  10  10        4.81        2.19      9.90 o
   5  10  10        9.24        9.62     10.19 o
   6  10  10       74.49      123.45     19.45 o
   7  10  10        5.69       14.07     17.03 o
   8  10  10       16.02       50.01     24.55 o
   2   0  11      229.65      219.16     12.73 o
   4   0  11      474.44      422.85     18.19 o
   6   0  11      938.77      979.22     23.19 o
   8   0  11      735.27      784.61     19.81 o
  10   0  11      233.84      279.36     13.32 o
  12   0  11       13.23        0.95      6.20 o
  14   0  11      457.45      455.21     18.12 o
  16   0  11       22.91       51.83     17.28 o
  18   0  11     1516.43     1555.92     57.29 o
   0   1  11     1362.85     1093.05     32.74 o
   1   1  11     1902.43     1834.07     32.47 o
   2   1  11       13.07       14.55      5.14 o
   3   1  11      545.29      549.26     14.37 o
   4   1  11      895.79      857.44     18.51 o
   5   1  11      100.58       93.46      5.12 o
   6   1  11    15181.19    16579.68    145.99 o
   7   1  11      928.62     1028.93     15.80 o
   8   1  11     5989.47     6806.88     85.97 o
   9   1  11     1448.45     1535.96     21.20 o
  10   1  11      637.63      675.13     13.50 o
  11   1  11     1005.71     1035.42     17.33 o
  12   1  11       21.64       36.87      5.28 o
  13   1  11       16.89       14.99      6.66 o
  14   1  11      601.77      555.70     17.38 o
  15   1  11      333.77      284.84     14.20 o
  16   1  11        2.74       -8.24      8.24 o
  17   1  11        5.97       -2.61      9.76 o
  18   1  11      775.16      905.73     47.29 o
  19   1  11      118.81      119.13     23.64 o
  20   1  11      255.54      312.82     31.83 o
  21   1  11       45.50       60.93     21.82 o
   1   2  11      721.23      697.30     18.96 o
   2   2  11     3534.04     3798.74     59.16 o
   3   2  11     1418.67     1502.81     30.22 o
   4   2  11      753.12      620.78     13.34 o
   5   2  11      364.99      388.85      6.44 o
   6   2  11        3.46       -1.86      1.86 o
   7   2  11      732.00      733.15      9.83 o
   8   2  11     5195.81     5476.70     59.98 o
   9   2  11     1689.93     1669.88     23.41 o
  10   2  11     2008.35     2203.41     32.55 o
  11   2  11      129.33      140.32      8.38 o
  12   2  11      707.44      788.82     26.54 o
  13   2  11      133.81      124.69     13.55 o
  14   2  11       76.09       53.21     20.46 o
  15   2  11      251.26      261.65     21.37 o
  16   2  11     1558.35     1720.72     42.72 o
  17   2  11      173.33      145.85     16.16 o
  18   2  11       51.13       52.25     12.67 o
  19   2  11       51.73       58.45     13.28 o
  20   2  11      110.65      149.74     16.98 o
  21   2  11       64.25       30.01     23.64 o
  22   2  11      163.05      172.78     30.92 o
  23   2  11       67.55       50.01     24.55 o
   0   3  11       81.23       72.75     11.82 o
   1   3  11      666.79      671.14     19.93 o
   2   3  11        2.63        6.13      6.08 o
   3   3  11     4397.81     4548.22     84.57 o
   4   3  11       93.60      120.49     10.29 o
   5   3  11     4329.46     4410.42     57.51 o
   6   3  11        8.71        7.94      5.64 o
   7   3  11     1492.73     1409.74     27.56 o
   8   3  11     2924.42     3013.71     44.88 o
   9   3  11      973.17      956.67     28.08 o
  10   3  11      133.65      146.51     14.37 o
  11   3  11      241.90      192.60     15.67 o
  12   3  11     2513.16     2681.77     55.48 o
  13   3  11      441.34      415.31     30.46 o
  14   3  11       91.78       91.64     14.20 o
  15   3  11      379.27      364.84     21.61 o
  16   3  11        3.90       23.16     12.02 o
  17   3  11      249.36      300.09     21.19 o
  18   3  11      205.70      176.25     18.51 o
  19   3  11       56.81       65.44     14.61 o
  20   3  11      370.39      445.75     25.75 o
  21   3  11       42.46       17.32     13.55 o
  22   3  11       39.54       45.47     27.28 o
  23   3  11      146.91      187.33     35.47 o
  24   3  11      104.29      102.76     30.92 o
   1   4  11     1211.99     1202.15     29.90 o
   2   4  11      137.94      158.63     12.53 o
   3   4  11      775.33      734.63     23.46 o
   4   4  11      993.12     1024.76     23.38 o
   5   4  11      143.42      141.62     16.56 o
   6   4  11       75.21       56.32      7.89 o
   7   4  11      291.23      249.70     19.20 o
   8   4  11       20.11       26.83      7.97 o
   9   4  11      612.65      667.23     20.43 o
  10   4  11       13.27       13.50     10.11 o
  11   4  11      993.12      950.95     41.85 o
  12   4  11       35.24       34.09     10.39 o
  13   4  11     1849.63     1912.39     37.64 o
  14   4  11      529.74      501.31     20.12 o
  15   4  11      383.17      425.63     19.56 o
  16   4  11      513.61      481.07     20.09 o
  17   4  11       42.17       30.72     11.53 o
  18   4  11        3.44       15.35      9.37 o
  19   4  11      172.37      153.32     16.16 o
  20   4  11       57.87       65.81     12.50 o
  21   4  11      395.73      424.31     28.10 o
  22   4  11      222.93      287.75     24.91 o
  23   4  11      257.94      237.34     39.10 o
  24   4  11       14.10      -25.46     25.46 o
   0   5  11       51.53       60.93     14.55 o
   1   5  11     1292.23     1249.46     32.47 o
   2   5  11      140.93      148.61     21.82 o
   3   5  11     1401.85     1386.44     29.48 o
   4   5  11       65.54       55.31      9.03 o
   5   5  11      945.76      869.71     23.34 o
   6   5  11      395.54      421.78     17.43 o
   7   5  11      993.48      924.46     35.50 o
   8   5  11       41.45       21.63      8.95 o
   9   5  11     1632.07     1682.03     34.72 o
  10   5  11       52.45       64.34     10.86 o
  11   5  11      484.06      494.46     19.49 o
  12   5  11      529.82      499.82     28.80 o
  13   5  11       87.03       89.38     11.98 o
  14   5  11       55.33       53.73     10.46 o
  15   5  11       32.40       32.87     12.83 o
  16   5  11        6.50       -0.53      8.64 o
  17   5  11      202.85      198.32     15.24 o
  18   5  11      138.41      157.42     19.44 o
  19   5  11       65.34       56.94     27.74 o
  20   5  11       10.80       -1.03     14.61 o
  21   5  11        2.33      -13.55     13.55 o
  22   5  11       10.31        3.84     16.32 o
   1   6  11      976.57      930.10     25.65 o
   2   6  11     1197.63     1146.11     28.29 o
   3   6  11      708.97      692.42     22.29 o
   4   6  11        7.34        3.83      9.39 o
   5   6  11      444.39      434.47     18.54 o
   6   6  11      164.31      155.84     13.25 o
   7   6  11     1141.25     1111.91     34.78 o
   8   6  11       22.22       28.65     20.04 o
   9   6  11      416.08      379.53     37.86 o
  10   6  11      216.85      216.52     14.87 o
  11   6  11      192.21      182.53     14.56 o
  12   6  11        0.34       -7.97      7.97 o
  13   6  11      163.12      169.27     14.40 o
  14   6  11        1.04       18.62      9.58 o
  15   6  11      341.98      359.99     37.05 o
  16   6  11       80.80       78.03     17.70 o
  17   6  11       50.62       82.83     18.35 o
  18   6  11        3.88      -12.22     12.25 o
  19   6  11      154.46      192.51     45.92 o
  20   6  11       39.88       30.03     16.80 o
  21   6  11       18.82       14.55     20.92 o
   0   7  11       19.27       15.41     11.13 o
   1   7  11       62.12       60.53     10.55 o
   2   7  11       52.73       31.06      9.95 o
   3   7  11      237.10      250.76     15.88 o
   4   7  11        1.15        2.92      8.62 o
   5   7  11      381.61      374.20     18.90 o
   6   7  11      199.20      172.39     14.40 o
   7   7  11       67.10       65.02     11.37 o
   8   7  11       45.73       67.95     11.58 o
   9   7  11      115.14      109.95     12.97 o
  10   7  11      311.76      317.86     18.30 o
  11   7  11       85.42       95.49     15.00 o
  12   7  11       43.51       24.86     10.33 o
  13   7  11        5.10        1.05      9.60 o
  14   7  11       44.32       35.58     15.27 o
  15   7  11       94.57       95.10     19.66 o
  16   7  11      151.59      185.71     22.72 o
  17   7  11        0.74       -6.48     20.01 o
  18   7  11        0.41      -12.92     25.01 o
  19   7  11       51.44       53.65     23.64 o
   1   8  11      157.63      177.31     13.08 o
   2   8  11      160.38      196.42     13.57 o
   3   8  11      111.07       93.04     11.16 o
   4   8  11       66.55       49.78     13.23 o
   5   8  11       65.92       51.91     13.92 o
   6   8  11        7.50       16.85      9.67 o
   7   8  11      173.00      167.46     14.92 o
   8   8  11       36.34       29.08     10.90 o
   9   8  11      156.16      153.24     16.61 o
  10   8  11        1.60       10.42     10.36 o
  11   8  11      230.11      220.92     17.40 o
  12   8  11       16.15       31.06     15.92 o
  13   8  11      112.18      115.69     20.06 o
  14   8  11        7.31       33.76     17.70 o
  15   8  11       91.50      109.09     22.07 o
  16   8  11        2.53      -19.10     19.10 o
   0   9  11        8.88       24.99     13.46 o
   1   9  11       43.05       26.92      9.64 o
   2   9  11       75.67       94.19     11.54 o
   3   9  11       52.93       79.81     11.15 o
   4   9  11       10.68        7.58      8.92 o
   5   9  11       63.19       76.36     11.41 o
   6   9  11       92.60      125.16     14.81 o
   7   9  11      106.29      135.83     19.16 o
   8   9  11       30.06       42.90     15.18 o
   9   9  11       47.74       47.88     21.37 o
  10   9  11        6.35       -8.87     15.27 o
  11   9  11       20.85       20.71     16.13 o
  12   9  11        1.32       -9.09     20.01 o
  13   9  11        3.03        9.09     20.92 o
   1  10  11       21.65       20.11     10.19 o
   2  10  11        7.27        0.53      9.55 o
   3  10  11       22.34       16.08     10.36 o
   4  10  11       39.80       52.38     11.65 o
   5  10  11       38.21       38.16     12.86 o
   6  10  11       27.14       41.47     11.65 o
   7  10  11       54.97       11.82     20.01 o
   8  10  11      120.45      140.04     30.92 o
   2   0  12     2864.51     2672.62     59.11 o
   4   0  12      709.08      647.47     22.73 o
   6   0  12       63.72       70.63     10.91 o
   8   0  12     1042.53     1093.87     24.33 o
  10   0  12     1197.58     1374.10     29.12 o
  12   0  12      138.05      142.68     11.36 o
  14   0  12     3501.89     3708.15     74.11 o
  16   0  12      205.30      243.71     24.55 o
   1   1  12     1088.67     1008.29     22.82 o
   2   1  12      488.81      437.00     29.10 o
   3   1  12      402.65      396.43     13.08 o
   4   1  12       54.41       58.76      5.68 o
   5   1  12      239.38      230.04     10.05 o
   6   1  12      595.33      592.72     11.77 o
   7   1  12      166.57      169.17      7.06 o
   8   1  12       95.35       91.24      6.06 o
   9   1  12     1221.03     1284.89     19.35 o
  10   1  12     5919.33     6097.56     61.06 o
  11   1  12       98.11      109.13      6.87 o
  12   1  12      215.65      226.64     11.95 o
  13   1  12      208.48      225.83     11.70 o
  14   1  12       98.30       67.00      9.07 o
  15   1  12      208.57      182.05     25.01 o
  16   1  12        3.13       -1.32      8.92 o
  17   1  12       17.77        2.84     10.05 o
  18   1  12      116.44      111.85     23.64 o
  19   1  12       85.65       78.21     21.82 o
  20   1  12        5.78      -14.55     18.19 o
   0   2  12      167.57      148.23     13.64 o
   1   2  12      894.66      866.52     22.18 o
   2   2  12      305.43      253.59     17.73 o
   3   2  12     2443.57     2530.50     44.04 o
   4   2  12     2915.70     3283.61     55.71 o
   5   2  12      115.58      103.57      9.01 o
   6   2  12       29.00       41.79      3.92 o
   7   2  12      321.95      315.53      9.97 o
   8   2  12     2628.82     2782.85     30.87 o
   9   2  12      687.71      647.70     38.64 o
  10   2  12     1870.68     1929.07     41.66 o
  11   2  12      273.37      251.62     23.19 o
  12   2  12       96.18       62.88     12.28 o
  13   2  12       97.45      108.65     13.55 o
  14   2  12      844.69      873.49     29.48 o
  15   2  12      166.07      165.84     15.46 o
  16   2  12      141.21      123.42     15.07 o
  17   2  12       20.00        1.07     10.43 o
  18   2  12      332.13      352.89     22.26 o
  19   2  12        6.26       -0.55     16.37 o
  20   2  12      189.13      240.07     31.83 o
  21   2  12       32.30       -8.18     20.92 o
  22   2  12        7.62      -20.92     20.92 o
   1   3  12     1555.70     1689.74     34.40 o
   2   3  12      881.27      839.51     23.15 o
   3   3  12     2294.15     2380.80     69.11 o
   4   3  12       49.24       61.41      9.00 o
   5   3  12     2732.21     2654.91     40.38 o
   6   3  12        2.07       -2.29      5.78 o
   7   3  12      612.37      559.85     17.55 o
   8   3  12       31.84       26.16      7.44 o
   9   3  12      580.62      599.43     19.00 o
  10   3  12      662.79      630.42     25.77 o
  11   3  12      200.78      155.09     15.91 o
  12   3  12       84.52       88.39     13.72 o
  13   3  12     1215.07     1167.06     82.75 o
  14   3  12      336.98      343.14     21.10 o
  15   3  12      280.00      282.99     20.46 o
  16   3  12      268.35      206.65     18.35 o
  17   3  12       98.48      137.89     16.39 o
  18   3  12       25.36       15.41     12.67 o
  19   3  12       38.28       23.75     13.32 o
  20   3  12       30.07       41.37     15.02 o
  21   3  12      119.71      124.50     23.64 o
  22   3  12      160.50      180.05     33.65 o
  23   3  12       65.62       62.75     29.10 o
  24   3  12        2.35       68.20     29.10 o
   0   4  12      216.37      238.25     20.92 o
   1   4  12      923.36      989.42     27.32 o
   2   4  12      525.81      572.95     64.11 o
   3   4  12      687.50      634.83     21.83 o
   4   4  12     2181.13     2216.03     37.36 o
   5   4  12      592.95      534.34     17.46 o
   6   4  12     1411.67     1344.22     28.31 o
   7   4  12      777.83      767.08     21.37 o
   8   4  12     1067.13     1086.67     32.15 o
   9   4  12      860.49      870.29     42.23 o
  10   4  12      648.08      665.83     21.08 o
  11   4  12      346.14      373.98     19.24 o
  12   4  12     1082.56     1042.11     27.00 o
  13   4  12     1402.10     1391.72     34.60 o
  14   4  12     1123.76     1154.02     43.09 o
  15   4  12      586.62      592.38     22.25 o
  16   4  12      259.38      284.03     16.58 o
  17   4  12        9.50       -8.37      8.37 o
  18   4  12        6.79       -3.75      9.11 o
  19   4  12      201.07      203.68     17.57 o
  20   4  12       14.70       12.33     10.70 o
  21   4  12       83.61       96.27     18.77 o
  22   4  12       66.74       81.47     18.57 o
  23   4  12      156.95      207.33     38.19 o
   1   5  12     1698.14     1544.47     37.61 o
   2   5  12      157.30      156.46     14.46 o
   3   5  12      308.43      291.84     14.63 o
   4   5  12      510.57      526.87     28.38 o
   5   5  12      934.09      888.65     24.27 o
   6   5  12     1516.43     1379.30     31.99 o
   7   5  12     1006.18     1022.78     28.57 o
   8   5  12      351.66      368.22     17.40 o
   9   5  12     1377.82     1311.29     41.58 o
  10   5  12      167.18      166.11     13.17 o
  11   5  12      569.72      586.88     21.45 o
  12   5  12       32.62       27.10      9.88 o
  13   5  12       65.20       88.98     17.97 o
  14   5  12      153.21      136.61     13.43 o
  15   5  12       64.67       69.59     11.42 o
  16   5  12      102.53       88.95     12.61 o
  17   5  12      101.50       95.75     13.23 o
  18   5  12        8.71       18.43     10.24 o
  19   5  12      236.71      214.07     22.50 o
  20   5  12        2.42        7.64     14.30 o
  21   5  12       81.11       74.18     18.25 o
  22   5  12        6.27       -3.22     17.28 o
   0   6  12     1073.45      952.10     44.56 o
   1   6  12     1170.31     1038.05     32.15 o
   2   6  12      338.82      336.82     17.11 o
   3   6  12     1090.96     1056.34     27.74 o
   4   6  12        6.83        3.10      8.18 o
   5   6  12      929.12      863.03     25.03 o
   6   6  12      181.77      205.27     17.30 o
   7   6  12      492.24      503.47     28.37 o
   8   6  12      456.00      473.95     20.55 o
   9   6  12      198.53      175.61     14.23 o
  10   6  12       23.95       27.01      9.56 o
  11   6  12      370.87      377.29     19.02 o
  12   6  12       44.76       44.62     11.07 o
  13   6  12      257.87      248.61     18.99 o
  14   6  12       61.01       62.81     16.49 o
  15   6  12      154.18      147.51     20.41 o
  16   6  12       67.40       78.45     12.78 o
  17   6  12       90.65      103.82     39.56 o
  18   6  12        3.33       19.42     21.37 o
  19   6  12       51.74       46.60     17.91 o
  20   6  12        3.89       21.43     16.16 o
   1   7  12       18.17       18.07      8.37 o
   2   7  12        5.35       -5.72      8.09 o
   3   7  12      551.19      573.60     22.10 o
   4   7  12      161.64      147.82     14.05 o
   5   7  12      223.42      207.43     15.42 o
   6   7  12        8.00       -7.73      8.48 o
   7   7  12       40.51       59.61     11.26 o
   8   7  12        9.29       11.76      9.26 o
   9   7  12      232.02      204.43     27.61 o
  10   7  12       87.77       94.87     12.81 o
  11   7  12      216.04      200.35     15.76 o
  12   7  12       38.47       54.44     12.10 o
  13   7  12       10.18       19.53     10.38 o
  14   7  12       33.37       15.30     25.46 o
  15   7  12      101.15      103.60     20.10 o
  16   7  12        4.06        5.00     15.27 o
  17   7  12       18.30       41.53     17.91 o
  18   7  12        1.84       -8.18     17.28 o
   0   8  12      576.29      609.43     29.49 o
   1   8  12       60.01       54.88      9.94 o
   2   8  12       40.42       35.31      9.37 o
   3   8  12       98.89       99.48     14.66 o
   4   8  12       44.39       36.46     10.97 o
   5   8  12      164.78      150.17     14.89 o
   6   8  12       86.81       92.23     13.25 o
   7   8  12       46.04       56.10     14.08 o
   8   8  12        1.61       17.71      9.99 o
   9   8  12       66.28       42.57     12.04 o
  10   8  12        7.13       -3.28      9.98 o
  11   8  12      236.07      244.38     18.24 o
  12   8  12       15.89       34.71     16.96 o
  13   8  12       95.67      112.32     31.83 o
  14   8  12        0.29        8.15     16.96 o
  15   8  12       28.40       49.11     24.55 o
  16   8  12       30.58       26.37     23.64 o
   1   9  12       51.30       50.31     10.74 o
   2   9  12        7.61        7.92      9.05 o
   3   9  12       52.80       58.37     10.69 o
   4   9  12       26.86       21.05      9.50 o
   5   9  12       24.13       24.90      9.97 o
   6   9  12        1.41        9.83     11.07 o
   7   9  12       61.61       57.37     13.21 o
   8   9  12       60.36       63.29     13.69 o
   9   9  12       36.06       34.69     13.32 o
  10   9  12        4.76       19.71     16.60 o
  11   9  12       44.05       47.29     22.73 o
  12   9  12        6.02        6.37     22.73 o
   0  10  12        2.27        4.71     23.19 o
   1  10  12       16.65       16.51      9.85 o
   2  10  12        0.14       -1.80      9.30 o
   3  10  12       17.17       12.54     10.40 o
   4  10  12        0.17        9.72     10.24 o
   5  10  12      123.66      132.83     14.69 o
   6  10  12      154.53      214.11     18.74 o
   7  10  12       66.80       57.29     24.55 o
   2   0  13      859.58      929.37     30.01 o
   4   0  13      614.10      627.46     23.64 o
   6   0  13     1044.09     1155.16     24.70 o
   8   0  13      106.16      102.92      8.64 o
  10   0  13      108.55       95.73      9.39 o
  12   0  13     2284.81     2554.06     46.46 o
  14   0  13      172.19      163.11     19.10 o
  16   0  13       48.22       30.01     16.37 o
   0   1  13     1049.07     1246.74     38.19 o
   1   1  13      429.92      405.47     29.55 o
   2   1  13      550.75      400.37     23.64 o
   3   1  13      551.65      468.10     19.10 o
   4   1  13      139.08      138.79      8.66 o
   5   1  13     1807.52     1789.65     33.19 o
   6   1  13     2728.61     2609.03     30.40 o
   7   1  13      119.14      134.23      7.48 o
   8   1  13      690.45      713.63     25.20 o
   9   1  13      156.21      145.51      9.06 o
  10   1  13      492.08      500.21     17.06 o
  11   1  13      487.83      534.30     12.88 o
  12   1  13      330.94      409.48     15.00 o
  13   1  13      322.72      322.41     14.12 o
  14   1  13      400.90      402.83     20.31 o
  15   1  13       27.85       25.20     11.37 o
  16   1  13        8.17       11.44     13.64 o
  17   1  13       48.74       33.65     19.10 o
  18   1  13      411.68      439.22     36.37 o
  19   1  13       77.02       90.94     23.64 o
   1   2  13     1180.46     1125.15     32.74 o
   2   2  13       17.05       14.55      6.37 o
   3   2  13     1858.75     1890.43     36.97 o
   4   2  13      535.38      566.65     13.51 o
   5   2  13      345.16      344.18     15.32 o
   6   2  13       74.45       89.64      5.93 o
   7   2  13      160.57      145.47      6.70 o
   8   2  13      269.17      304.17     11.81 o
   9   2  13       92.45       89.12     11.52 o
  10   2  13     5379.44     5376.37     85.11 o
  11   2  13       53.54       57.96     11.82 o
  12   2  13      252.12      236.45     47.29 o
  13   2  13      252.06      224.09     16.60 o
  14   2  13       35.50       29.00     11.37 o
  15   2  13      474.76      421.43     28.64 o
  16   2  13      285.68      332.48     20.83 o
  17   2  13       36.16       17.41     10.91 o
  18   2  13       19.13        6.87     11.36 o
  19   2  13       15.99      -10.00     19.10 o
  20   2  13      336.12      388.30     37.28 o
  21   2  13        1.08      -18.19     18.19 o
   0   3  13     1495.88     1456.80     46.38 o
   1   3  13      235.56      252.73     13.81 o
   2   3  13     1121.14      996.74     40.47 o
   3   3  13     1184.01     1167.65     28.94 o
   4   3  13      401.48      417.88     35.47 o
   5   3  13      739.68      777.52     15.01 o
   6   3  13     1846.17     1875.53     33.08 o
   7   3  13      202.04      186.95     11.32 o
   8   3  13      240.66      269.99     13.43 o
   9   3  13      242.88      258.67     18.77 o
  10   3  13     1025.46     1048.68     29.96 o
  11   3  13      285.26      239.16     17.87 o
  12   3  13       16.39       -5.58      9.58 o
  13   3  13     1020.34     1067.20     34.56 o
  14   3  13     1094.57     1109.78     35.85 o
  15   3  13      236.93      285.60     20.31 o
  16   3  13       43.92       45.47     15.91 o
  17   3  13      123.33      164.73     17.46 o
  18   3  13      255.15      235.73     19.88 o
  19   3  13       40.91       21.99     13.55 o
  20   3  13      260.53      302.68     51.38 o
  21   3  13      127.59      160.96     33.65 o
  22   3  13       13.60      -23.64     23.64 o
  23   3  13      176.93      188.24     34.56 o
   1   4  13      262.50      257.37     15.39 o
   2   4  13     1070.41     1108.97     29.90 o
   3   4  13     1386.43     1320.23     46.38 o
   4   4  13      372.44      352.94     15.11 o
   5   4  13     1224.41     1241.06     27.26 o
   6   4  13     2888.67     2778.13     44.55 o
   7   4  13     1507.70     1482.69     30.68 o
   8   4  13       31.32       25.58      8.62 o
   9   4  13      842.88      824.87     23.79 o
  10   4  13      104.52       94.29     18.80 o
  11   4  13       56.13       52.58     10.19 o
  12   4  13      287.18      256.76     15.30 o
  13   4  13      140.90      154.37     19.99 o
  14   4  13      169.50      186.93     14.17 o
  15   4  13      188.64      162.34     14.14 o
  16   4  13      103.29      110.27     13.05 o
  17   4  13       51.21       44.67     14.98 o
  18   4  13        9.28       11.07     10.07 o
  19   4  13       37.94       26.12     10.86 o
  20   4  13       15.10        5.66     10.82 o
  21   4  13       23.56       41.04     16.39 o
  22   4  13      107.22      136.61     47.29 o
  23   4  13       37.39       45.47     30.01 o
   0   5  13        3.32       11.82     12.73 o
   1   5  13     1658.73     1517.89     40.47 o
   2   5  13       12.42        8.34      9.31 o
   3   5  13       50.53       41.53      8.84 o
   4   5  13      534.08      527.92     18.84 o
   5   5  13      552.86      495.25     19.51 o
   6   5  13      100.65      127.96     12.11 o
   7   5  13      211.29      226.59     14.89 o
   8   5  13      943.90      862.69     28.65 o
   9   5  13      576.85      583.42     29.03 o
  10   5  13       51.90       46.16     10.33 o
  11   5  13      769.34      774.88     32.56 o
  12   5  13       13.62        9.47      8.89 o
  13   5  13      352.38      360.29     41.84 o
  14   5  13       40.58       47.25     11.21 o
  15   5  13      258.81      263.00     16.93 o
  16   5  13        9.04        0.06      9.69 o
  17   5  13      246.89      259.92     17.08 o
  18   5  13        3.89       -6.68     13.79 o
  19   5  13      270.78      320.13     26.15 o
  20   5  13        0.69       13.55     15.94 o
  21   5  13      101.85      137.00     40.47 o
  22   5  13        4.50       12.58     17.26 o
   1   6  13     1282.15     1182.18     35.37 o
   2   6  13       14.22       14.50      9.24 o
   3   6  13     1377.81     1280.23     30.72 o
   4   6  13       83.06      123.00     12.73 o
   5   6  13      477.02      435.19     19.37 o
   6   6  13       60.83       61.88     10.86 o
   7   6  13      202.02      181.73     21.04 o
   8   6  13        5.91        4.55      8.48 o
   9   6  13      265.91      296.73     25.36 o
  10   6  13      347.80      320.62     17.64 o
  11   6  13      170.87      194.78     17.96 o
  12   6  13       23.43       25.56     13.74 o
  13   6  13      138.12      131.26     14.23 o
  14   6  13        8.50       11.22     10.28 o
  15   6  13       46.62       23.64     10.98 o
  16   6  13        3.05        5.05      9.84 o
  17   6  13       75.06       95.56     18.90 o
  18   6  13        5.89       -3.76     18.64 o
  19   6  13        7.29       -9.37     35.47 o
  20   6  13       11.18       12.73     21.82 o
   0   7  13       81.92       74.81     15.91 o
   1   7  13      151.68      151.15     13.89 o
   2   7  13       84.76       89.45     15.51 o
   3   7  13      559.12      555.63     22.15 o
   4   7  13       12.86        9.64      9.20 o
   5   7  13      125.34      104.58     12.67 o
   6   7  13      325.41      327.19     17.96 o
   7   7  13       90.45       97.46     15.61 o
   8   7  13      514.48      549.70     29.68 o
   9   7  13      221.13      239.45     16.87 o
  10   7  13      151.38      154.28     18.14 o
  11   7  13      140.04      161.34     14.97 o
  12   7  13       78.50       72.28     12.81 o
  13   7  13       61.21       68.88     14.20 o
  14   7  13       40.98       33.06     11.88 o
  15   7  13       51.61       40.96     16.60 o
  16   7  13      134.05      109.49     20.76 o
  17   7  13       29.84       75.44     19.81 o
  18   7  13        0.69       -4.55     18.19 o
   1   8  13       23.06       29.72     11.55 o
   2   8  13        9.52       12.24      8.57 o
   3   8  13      184.34      161.32     15.50 o
   4   8  13      266.35      283.35     23.88 o
   5   8  13      125.14       93.17     13.57 o
   6   8  13        0.18       -3.39      9.76 o
   7   8  13       36.49       54.51     13.52 o
   8   8  13        7.50       20.17     10.23 o
   9   8  13       51.00       50.80     12.47 o
  10   8  13       13.35       30.06     11.87 o
  11   8  13       98.26      116.77     15.46 o
  12   8  13       21.27       28.47     12.81 o
  13   8  13       90.33      117.92     21.36 o
  14   8  13       52.03       50.66     19.44 o
  15   8  13       32.32       -1.82     21.82 o
   0   9  13        4.37       17.57     13.17 o
   1   9  13       34.71       30.21     10.17 o
   2   9  13       17.61       30.99     11.55 o
   3   9  13       29.07       29.10     10.12 o
   4   9  13       63.04       76.67     11.87 o
   5   9  13       26.78       31.93     11.19 o
   6   9  13      147.93      205.90     19.63 o
   7   9  13       22.28       13.28     11.70 o
   8   9  13       13.48        7.66     21.34 o
   9   9  13       63.14       64.72     14.56 o
  10   9  13       37.96       59.11     23.64 o
  11   9  13      123.46      130.04     30.01 o
  12   9  13       17.39        0.91     22.73 o
   1  10  13        4.47       -1.72      9.50 o
   2  10  13        0.64       -8.98      8.98 o
   3  10  13       29.73       28.71     11.32 o
   4  10  13       13.38       15.46     12.28 o
   5  10  13      107.41      118.06     16.97 o
   0   0  14     1822.71     1803.27     48.20 o
   2   0  14      966.68      961.20     30.92 o
   4   0  14      974.81     1030.31     31.83 o
   6   0  14      296.91      306.78     12.81 o
   8   0  14     2380.05     2500.82     43.67 o
  10   0  14     7981.71     8416.36    115.66 o
  12   0  14     5723.94     5671.95     84.41 o
  14   0  14      113.94      133.68     20.01 o
   1   1  14      496.49      501.88     17.03 o
   2   1  14      465.16      489.46     13.34 o
   3   1  14      630.95      650.04     17.60 o
   4   1  14      589.95      569.02     16.57 o
   5   1  14     1950.36     1828.34     33.00 o
   6   1  14      150.57      134.42      6.53 o
   7   1  14      498.35      474.50     12.39 o
   8   1  14     1490.07     1461.85     21.14 o
   9   1  14        0.48       -2.21      4.41 o
  10   1  14      515.69      526.63     12.81 o
  11   1  14     1665.14     1713.84     30.08 o
  12   1  14      248.15      244.13     17.28 o
  13   1  14      247.19      247.80     16.39 o
  14   1  14      816.36      886.85     27.70 o
  15   1  14      125.91      109.44     12.89 o
  16   1  14      442.62      500.15     35.47 o
  17   1  14       18.88       11.82     16.37 o
  18   1  14       46.23       43.65     20.01 o
   0   2  14     5158.12     4926.02    105.49 o
   1   2  14     1071.21      995.50     25.72 o
   2   2  14     2852.37     2916.35     50.79 o
   3   2  14     1080.33     1110.22     27.63 o
   4   2  14      240.01      234.90     10.15 o
   5   2  14     1030.60     1009.95     19.13 o
   6   2  14     1659.76     1581.23     22.66 o
   7   2  14      319.85      329.47     10.94 o
   8   2  14      419.32      425.28     12.83 o
   9   2  14      542.72      503.02     21.48 o
  10   2  14      100.51      110.05     12.81 o
  11   2  14      378.91      397.19     20.46 o
  12   2  14     3755.38     3845.95     72.29 o
  13   2  14      179.29      187.75     16.16 o
  14   2  14       53.71       30.46     11.52 o
  15   2  14      468.26      412.60     22.72 o
  16   2  14       87.12       53.02     12.67 o
  17   2  14       55.16       29.45     12.23 o
  18   2  14       27.56       23.45     11.77 o
  19   2  14       37.12       32.74     20.92 o
  20   2  14      492.69      488.33     40.92 o
   1   3  14      399.41      467.15     32.28 o
   2   3  14       57.65       51.89      9.09 o
   3   3  14      694.79      717.06     23.46 o
   4   3  14      750.26      735.10     23.46 o
   5   3  14      778.07      804.94     19.60 o
   6   3  14     2677.27     2659.93     41.98 o
   7   3  14      404.27      393.63     21.62 o
   8   3  14      882.70      816.88     21.82 o
   9   3  14        6.66      -10.42     10.42 o
  10   3  14      101.16      102.25     11.00 o
  11   3  14      324.46      301.23     15.68 o
  12   3  14      165.62      162.15     16.31 o
  13   3  14      904.07      924.55     32.24 o
  14   3  14        7.52       -1.44     11.52 o
  15   3  14      104.52      117.03     21.82 o
  16   3  14      404.75      338.35     22.66 o
  17   3  14       93.07       75.24     18.64 o
  18   3  14       16.06       16.65     12.53 o
  19   3  14       84.20      100.52     16.81 o
  20   3  14      132.87      139.62     19.55 o
  21   3  14      498.69      531.98     48.20 o
  22   3  14       80.11       36.37     26.37 o
   0   4  14       37.79       16.37     10.91 o
   1   4  14       38.33       25.92      8.36 o
   2   4  14      469.82      429.04     19.60 o
   3   4  14     1055.06     1108.30     51.38 o
   4   4  14       17.61       33.64      8.21 o
   5   4  14     1604.94     1422.30     31.52 o
   6   4  14      934.16      924.94     24.30 o
   7   4  14      867.30      865.23     23.73 o
   8   4  14        4.26       -7.73      7.73 o
   9   4  14     1410.93     1348.22     37.42 o
  10   4  14      179.47      153.27     12.67 o
  11   4  14      161.81      152.95     12.94 o
  12   4  14       93.73       87.64     17.66 o
  13   4  14       10.38        8.24      9.20 o
  14   4  14       96.14       98.63     12.46 o
  15   4  14      243.05      312.50     21.14 o
  16   4  14       30.19       22.32     18.12 o
  17   4  14      573.86      614.25     23.74 o
  18   4  14        9.68       -9.80      9.80 o
  19   4  14       21.84        8.67     10.86 o
  20   4  14        1.73      -10.05     10.31 o
  21   4  14       36.45       23.05     12.44 o
  22   4  14        0.93      -22.73     22.73 o
   1   5  14     1096.52     1097.16     32.47 o
   2   5  14       63.70       46.83     11.57 o
   3   5  14      270.95      272.09     14.89 o
   4   5  14      319.21      289.55     17.02 o
   5   5  14       52.12       61.36     10.47 o
   6   5  14     1128.00     1029.66     26.99 o
   7   5  14       28.80       10.10     17.38 o
   8   5  14       80.01      103.67     15.22 o
   9   5  14      622.93      607.74     21.90 o
  10   5  14      628.48      647.69     23.08 o
  11   5  14      384.21      397.81     23.68 o
  12   5  14        1.35        1.46      9.09 o
  13   5  14      396.39      398.23     19.71 o
  14   5  14       30.30       41.46     10.54 o
  15   5  14      130.62      144.90     13.97 o
  16   5  14       75.10       54.41     12.14 o
  17   5  14       66.81       75.05     20.26 o
  18   5  14       64.39       49.46     12.53 o
  19   5  14      126.59      162.83     24.23 o
  20   5  14       53.39       82.74     19.42 o
  21   5  14      383.06      414.99     29.89 o
   0   6  14      870.85      757.50     41.83 o
   1   6  14      924.18      860.59     42.74 o
   2   6  14      182.64      178.42     13.63 o
   3   6  14      878.93      925.40     26.56 o
   4   6  14      913.90      837.18     25.65 o
   5   6  14       88.27       79.48     11.28 o
   6   6  14      603.15      624.72     22.42 o
   7   6  14      101.72       91.73     12.01 o
   8   6  14      160.61      162.36     15.10 o
   9   6  14      408.73      421.07     36.43 o
  10   6  14       26.76       21.64      9.90 o
  11   6  14       92.26       68.84     12.04 o
  12   6  14      227.07      197.74     15.98 o
  13   6  14        9.23       15.15     10.63 o
  14   6  14       10.93       20.03     10.90 o
  15   6  14       18.96       24.15     14.05 o
  16   6  14       46.38       53.47     12.47 o
  17   6  14      138.39      147.88     16.00 o
  18   6  14       78.01       78.02     19.16 o
  19   6  14        0.48       12.98     16.13 o
  20   6  14       29.45        6.37     20.92 o
   1   7  14      464.06      448.13     20.12 o
   2   7  14       98.35       66.27     15.62 o
   3   7  14      514.05      499.73     34.41 o
   4   7  14       52.15       57.37     11.19 o
   5   7  14       80.36       88.58     17.66 o
   6   7  14      180.54      181.35     15.31 o
   7   7  14      199.73      228.12     19.26 o
   8   7  14       11.42       21.28     10.22 o
   9   7  14      395.58      406.40     20.74 o
  10   7  14       19.11       40.17     11.61 o
  11   7  14       88.84       97.55     13.83 o
  12   7  14        6.89       -3.20      9.65 o
  13   7  14      123.46      149.69     19.42 o
  14   7  14       10.81       28.80     14.65 o
  15   7  14        0.41        5.53     14.61 o
  16   7  14        1.59        3.46     14.61 o
  17   7  14       17.18       28.19     21.82 o
   0   8  14      120.80      101.74     16.31 o
   1   8  14        8.74       15.50      8.45 o
   2   8  14       45.53       56.79     10.61 o
   3   8  14      297.30      286.13     25.80 o
   4   8  14        7.50        8.93      9.89 o
   5   8  14       98.89      102.80     14.10 o
   6   8  14        2.19        7.77     11.48 o
   7   8  14       88.31       59.95     12.86 o
   8   8  14       50.82       59.29     12.89 o
   9   8  14       21.93       20.74     11.61 o
  10   8  14       46.46       50.53     12.89 o
  11   8  14       14.84       18.56     11.80 o
  12   8  14       18.95        9.86     12.17 o
  13   8  14       21.63       45.23     18.78 o
  14   8  14       69.20       92.75     28.19 o
  15   8  14       20.19      -18.19     20.92 o
   1   9  14       15.58       12.38      9.44 o
   2   9  14       30.49       27.29      9.50 o
   3   9  14       37.24       36.87     10.88 o
[truncated: 85,656 more chars]
